# Supplementary material for: {μ-N-[(Diphenyl­phosphino)meth­yl]pyridin-2-amine-κ2 N 1:P}bis­{[2-(2,2′-bipyridin-6-yl)phenyl-κ3 N,N′,C 1]platinum(II)} bis­(perchlorate)
Source: Acta Crystallogr Sect E Struct Rep Online. 2008 Aug 9;64(Pt 9):m1146–7. doi: 10.1107/S1600536808024525 (PMC2960491; doi:10.1107/S1600536808024525)
Supplement: Supplementary file 1 [file e-64-m1146-sup1.cif]

##############################################################################
###                                                                        ###
###        Electronic paper (Acta Crystallographica Section E)             ###
###                                                                        ###
##############################################################################
#                                                                            #
# This CIF contains the data in a paper accepted for publication in Acta     #
# Crystallographica Section E. It conforms to the requirements of Notes      #
# for Authors for Section E, and has been peer reviewed under the auspices   #
# of the IUCr Commission on Journals.                                        #
#                                                                            #
# Full details of the Crystallographic Information File format               #
# are given in the paper "The Crystallographic Information File (CIF):       #
# a New Standard Archive File for Crystallography" by S. R. Hall, F. H.      #
# Allen and I. D. Brown [Acta Cryst. (1991), A47, 655-685].                  #
#                                                                            #
# The current version of the core CIF dictionary is obtainable from          #
# ftp://ftp.iucr.org/pub/cif_core.dic. The current version number is 2.4.    #
#                                                                            #
# Software is freely available for graphical display of the structure(s) in  #
# this CIF.  For information consult the CIF home page http://www.iucr.org/  #
# cif/home.html                                                              #
#                                                                            #
# This file may be used for bona fide research purposes within the           #
# scientific community so long as proper attribution is given to the journal # 
# article from which it was obtained.                                        #
#                                                                            #
##############################################################################
                                             
data_global
_audit_creation_method     'form.cif (version 2.0)'
_journal_data_validation_number     ?
_journal_date_recd_electronic     2008-06-13
_journal_date_accepted     2008-07-31
_journal_name_full     'Acta Crystallographica, Section E'
_journal_year     2008
_journal_volume     64
_journal_issue      9
_journal_page_first     m1146
_journal_page_last     m1147
_journal_paper_category     QM
_journal_coeditor_code     HY2138
_publ_contact_author_name     'Juan Mo'
_publ_contact_author_address
;
College of Animal Husbandry and Veterinary Studies,
Henan Agricultural University,
Zhengzhou, Henan 450002
People's Republic of China
;
_publ_contact_author_email     mojuan52@126.com
_publ_contact_author_phone     '+86-371-63554981'
_publ_section_title
;\
{\m-N-[(Diphenylphosphino)methyl]pyridin-2-amine-\k^2^<i>N</i>^1^:<i>P</i>}\
bis{[2-(2,2'-bipyridin-6-yl)phenyl-\k^3^<i>N</i>,<i>N</i>',<i>C</i>^1^]\
platinum(II)} bis(perchlorate)
;
loop_
    _publ_author_name
    _publ_author_address
    'Xiang-Dang Du'
;
College of Animal Husbandry and Veterinary Studies,
Henan Agricultural University,
Zhengzhou, Henan 450002
People's Republic of China
;
    'Juan Mo'
;
College of Animal Husbandry and Veterinary Studies,
Henan Agricultural University,
Zhengzhou, Henan 450002
People's Republic of China
;
    'Xin-Sheng Li'
;
College of Animal Husbandry and Veterinary Studies,
Henan Agricultural University,
Zhengzhou, Henan 450002
People's Republic of China
;
    'Yu-Shan Pan'
;
College of Animal Husbandry and Veterinary Studies,
Henan Agricultural University,
Zhengzhou, Henan 450002
People's Republic of China
;
    'Su-Mei Zhang'
;
College of Animal Husbandry and Veterinary Studies,
Henan Agricultural University,
Zhengzhou, Henan 450002
People's Republic of China
;
data_I
_audit_creation_method     SHELXL-97
_chemical_name_systematic
;
{\m-N-[(Diphenylphosphino)methyl]pyridin-2-amine-
\k^2^<i>N</i>^1^:<i>P</i>}bis{[2-(2,2'-bipyridin-6-yl)phenyl-
\k^3^N,N',C^1^]platinum(II)} bis(perchlorate)
;
_chemical_name_common     ?
_chemical_formula_moiety     'C50 H39 N6 P Pt2 2+, 2(Cl O4 -)'
_chemical_formula_sum     'C50 H39 Cl2 N6 O8 P Pt2'
_chemical_formula_iupac     '[Pt2 (C16 H11 N2)2 (C18 H17 N2 P)] (Cl O4)2'
_chemical_formula_weight     1343.92
_chemical_melting_point     ?
_symmetry_cell_setting     Monoclinic
_symmetry_space_group_name_H-M     'P 21/n'
_symmetry_space_group_name_Hall     '-P 2yn'
loop_
    _symmetry_equiv_pos_as_xyz
    'x, y, z'
    '-x+1/2, y+1/2, -z+1/2'
    '-x, -y, -z'
    'x-1/2, -y-1/2, z-1/2'
_cell_length_a     14.845(3)
_cell_length_b     17.927(4)
_cell_length_c     18.481(4)
_cell_angle_alpha     90.00
_cell_angle_beta     109.697(3)
_cell_angle_gamma     90.00
_cell_volume     4630.5(18)
_cell_formula_units_Z     4
_cell_measurement_reflns_used     7716
_cell_measurement_theta_min     2.34
_cell_measurement_theta_max     26.60
_cell_measurement_temperature     294(2)
_exptl_crystal_description     block
_exptl_crystal_colour     yellow
_exptl_crystal_size_max     0.40
_exptl_crystal_size_mid     0.20
_exptl_crystal_size_min     0.10
_exptl_crystal_density_diffrn     1.928
_exptl_crystal_density_meas     ?
_exptl_crystal_density_method     'not measured'
_exptl_crystal_F_000     2600
_exptl_absorpt_coefficient_mu     6.249
_exptl_absorpt_correction_type     multi-scan
_exptl_absorpt_process_details     '(SADABS; Sheldrick, 1996)'
_exptl_absorpt_correction_T_min     0.224615
_exptl_absorpt_correction_T_max     0.533486
_diffrn_ambient_temperature     294(2)
_diffrn_radiation_type     MoK\a
_diffrn_radiation_wavelength     0.71073
_diffrn_radiation_source     'fine-focus sealed tube'
_diffrn_radiation_monochromator     graphite
_diffrn_measurement_device_type     'Bruker SMART APEX CCD area-detector'
_diffrn_measurement_method     '\f and \w'
_diffrn_detector_area_resol_mean     ?
_diffrn_reflns_number     22850
_diffrn_reflns_av_R_equivalents     0.0898
_diffrn_reflns_av_sigmaI/netI     0.2219
_diffrn_reflns_theta_min     1.63
_diffrn_reflns_theta_max     25.01
_diffrn_reflns_theta_full     25.01
_diffrn_measured_fraction_theta_max     0.992
_diffrn_measured_fraction_theta_full     0.992
_diffrn_reflns_limit_h_min     -17
_diffrn_reflns_limit_h_max     16
_diffrn_reflns_limit_k_min     -17
_diffrn_reflns_limit_k_max     21
_diffrn_reflns_limit_l_min     -20
_diffrn_reflns_limit_l_max     21
_diffrn_standards_number     ?
_diffrn_standards_interval_count     ?
_diffrn_standards_interval_time     ?
_diffrn_standards_decay_%     ?
_reflns_number_total     8097
_reflns_number_gt     5253
_reflns_threshold_expression     I>2\s(I)
_refine_ls_structure_factor_coef     Fsqd
_refine_ls_matrix_type     full
_refine_ls_R_factor_all     0.1119
_refine_ls_R_factor_gt     0.0748
_refine_ls_wR_factor_gt     0.1773
_refine_ls_wR_factor_ref     0.2190
_refine_ls_goodness_of_fit_ref     1.030
_refine_ls_restrained_S_all     1.023
_refine_ls_number_reflns     8097
_refine_ls_number_parameters     696
_refine_ls_number_restraints     16
_refine_ls_hydrogen_treatment     constr
_refine_ls_weighting_scheme     calc
_refine_ls_weighting_details
        'calc w=1/[\s^2^(Fo^2^)+(0.0656P)^2^+39.0816P] where P=(Fo^2^+2Fc^2^)/3'
_atom_sites_solution_hydrogens     geom
_atom_sites_solution_primary     direct
_atom_sites_solution_secondary     difmap
_refine_ls_shift/su_max     0.001
_refine_ls_shift/su_mean     0.000
_refine_diff_density_max     2.845
_refine_diff_density_min     -2.380
_refine_ls_extinction_method     none
_refine_ls_extinction_coef     ?
loop_
    _atom_type_symbol
    _atom_type_description
    _atom_type_scat_dispersion_real
    _atom_type_scat_dispersion_imag
    _atom_type_scat_source
    'C' 'C' 0.0033 0.0016
                         'International Tables Vol C Tables 4.2.6.8 and 6.1.1.4'
    'H' 'H' 0.0000 0.0000
                         'International Tables Vol C Tables 4.2.6.8 and 6.1.1.4'
    'N' 'N' 0.0061 0.0033
                         'International Tables Vol C Tables 4.2.6.8 and 6.1.1.4'
    'O' 'O' 0.0106 0.0060
                         'International Tables Vol C Tables 4.2.6.8 and 6.1.1.4'
    'Cl' 'Cl' 0.1484 0.1585
                         'International Tables Vol C Tables 4.2.6.8 and 6.1.1.4'
    'P' 'P' 0.1023 0.0942
                         'International Tables Vol C Tables 4.2.6.8 and 6.1.1.4'
    'Pt' 'Pt' -1.7033 8.3905
                         'International Tables Vol C Tables 4.2.6.8 and 6.1.1.4'
_computing_data_collection     'SMART (Bruker, 2007)'
_computing_cell_refinement     'SAINT (Bruker, 2007)'
_computing_data_reduction     'SAINT (Bruker, 2007)'
_computing_structure_solution     'SHELXS97 (Sheldrick, 2008)'
_computing_structure_refinement     'SHELXL97 (Sheldrick, 2008)'
_computing_molecular_graphics     'SHELXTL (Sheldrick, 2008)'
_computing_publication_material     'SHELXTL (Sheldrick, 2008)'
loop_
    _atom_site_type_symbol
    _atom_site_label
    _atom_site_fract_x
    _atom_site_fract_y
    _atom_site_fract_z
    _atom_site_U_iso_or_equiv
    _atom_site_adp_type
    _atom_site_calc_flag
    _atom_site_refinement_flags
    _atom_site_occupancy
    _atom_site_disorder_assembly
    _atom_site_disorder_group
    Pt Pt1 0.96899(4) 0.15372(3) 0.47609(3) 0.0324(2) Uani d . 1 . .
    Pt Pt2 0.71657(4) 0.21672(3) 0.51620(3) 0.0326(2) Uani d . 1 . .
    P P1 0.7571(3) 0.3339(2) 0.55627(19) 0.0325(8) Uani d . 1 . .
    N N1 0.9510(9) 0.1645(8) 0.3600(6) 0.040(3) Uani d . 1 . .
    N N2 0.8943(8) 0.0657(8) 0.4355(6) 0.033(3) Uani d . 1 . .
    N N3 1.0503(9) 0.2462(8) 0.5165(5) 0.038(3) Uani d . 1 . .
    N N4 0.9260(9) 0.3020(8) 0.5450(7) 0.040(3) Uani d . 1 . .
    H H4 0.9029 0.2582 0.5464 0.048 Uiso calc R 1 . .
    N N5 0.7113(10) 0.1553(8) 0.6155(8) 0.047(3) Uani d . 1 . .
    N N6 0.6669(8) 0.1175(7) 0.4717(7) 0.033(3) Uani d . 1 . .
    C C1 0.9763(13) 0.2199(10) 0.3226(9) 0.047(4) Uani d . 1 . .
    H H1 1.0069 0.2613 0.3504 0.056 Uiso calc R 1 . .
    C C2 0.9588(14) 0.2184(12) 0.2437(10) 0.060(5) Uani d . 1 . .
    H H2 0.9781 0.2579 0.2198 0.072 Uiso calc R 1 . .
    C C3 0.9137(15) 0.1595(13) 0.2027(9) 0.065(6) Uani d . 1 . .
    H H3 0.9037 0.1572 0.1503 0.078 Uiso calc R 1 . .
    C C4 0.8816(12) 0.1013(11) 0.2385(9) 0.053(5) Uani d . 1 . .
    H H4A 0.8477 0.0616 0.2095 0.064 Uiso calc R 1 . .
    C C5 0.9009(11) 0.1032(9) 0.3175(8) 0.040(4) Uani d . 1 . .
    C C6 0.8704(10) 0.0466(10) 0.3612(7) 0.039(4) Uani d . 1 . .
    C C7 0.8170(11) -0.0157(11) 0.3327(9) 0.053(5) Uani d . 1 . .
    H H7 0.7987 -0.0268 0.2806 0.063 Uiso calc R 1 . .
    C C8 0.7905(12) -0.0622(11) 0.3821(10) 0.056(5) Uani d . 1 . .
    H H8 0.7547 -0.1050 0.3638 0.068 Uiso calc R 1 . .
    C C9 0.8179(10) -0.0437(10) 0.4582(9) 0.042(4) Uani d . 1 . .
    H H9 0.7979 -0.0733 0.4912 0.050 Uiso calc R 1 . .
    C C10 0.8741(10) 0.0176(9) 0.4873(7) 0.034(3) Uani d . 1 . .
    C C11 0.9076(10) 0.0489(9) 0.5636(8) 0.035(3) Uani d . 1 . .
    C C12 0.8939(11) 0.0107(11) 0.6275(8) 0.047(4) Uani d . 1 . .
    H H12 0.8600 -0.0338 0.6203 0.056 Uiso calc R 1 . .
    C C13 0.9321(14) 0.0416(13) 0.6992(9) 0.063(5) Uani d . 1 . .
    H H13 0.9226 0.0182 0.7409 0.076 Uiso calc R 1 . .
    C C14 0.9833(13) 0.1055(13) 0.7101(9) 0.061(5) Uani d . 1 . .
    H H14 1.0103 0.1242 0.7597 0.073 Uiso calc R 1 . .
    C C15 0.9969(12) 0.1443(10) 0.6490(8) 0.045(4) Uani d . 1 . .
    H H15 1.0298 0.1894 0.6580 0.054 Uiso calc R 1 . .
    C C16 0.9616(9) 0.1158(11) 0.5751(7) 0.042(4) Uani d . 1 . .
    C C17 1.1411(10) 0.2502(11) 0.5117(9) 0.044(4) Uani d . 1 . .
    H H17 1.1649 0.2090 0.4933 0.053 Uiso calc R 1 . .
    C C18 1.1961(13) 0.3111(10) 0.5326(10) 0.049(4) Uani d . 1 . .
    H H18 1.2581 0.3103 0.5311 0.059 Uiso calc R 1 . .
    C C19 1.1611(10) 0.3767(10) 0.5568(8) 0.041(4) Uani d . 1 . .
    H H19 1.1970 0.4203 0.5681 0.049 Uiso calc R 1 . .
    C C20 1.0709(11) 0.3726(9) 0.5628(7) 0.039(4) Uani d . 1 . .
    H H20 1.0464 0.4131 0.5814 0.047 Uiso calc R 1 . .
    C C21 1.0161(10) 0.3071(9) 0.5406(6) 0.030(3) Uani d . 1 . .
    C C22 0.8681(9) 0.3651(9) 0.5475(8) 0.034(3) Uani d . 1 . .
    H H22A 0.8554 0.3943 0.5009 0.041 Uiso calc R 1 . .
    H H22B 0.9018 0.3965 0.5909 0.041 Uiso calc R 1 . .
    C C23 0.7700(12) 0.3500(8) 0.6562(8) 0.040(4) Uani d . 1 . .
    C C24 0.8588(12) 0.3455(11) 0.7132(9) 0.054(5) Uani d . 1 . .
    H H24 0.9141 0.3432 0.7003 0.065 Uiso calc R 1 . .
    C C25 0.8646(16) 0.3446(13) 0.7892(10) 0.077(7) Uani d . 1 . .
    H H25 0.9242 0.3390 0.8271 0.092 Uiso calc R 1 . .
    C C26 0.7854(14) 0.3515(12) 0.8103(10) 0.059(5) Uani d . 1 . .
    H H26 0.7902 0.3514 0.8618 0.070 Uiso calc R 1 . .
    C C27 0.6987(15) 0.3588(12) 0.7532(9) 0.064(6) Uani d . 1 . .
    H H27 0.6440 0.3635 0.7666 0.077 Uiso calc R 1 . .
    C C28 0.6894(13) 0.3592(12) 0.6757(9) 0.055(5) Uani d . 1 . .
    H H28 0.6298 0.3656 0.6380 0.067 Uiso calc R 1 . .
    C C29 0.6740(10) 0.4050(9) 0.5055(7) 0.035(3) Uani d . 1 . .
    C C30 0.5850(11) 0.3829(11) 0.4536(7) 0.043(4) Uani d . 1 . .
    H H30 0.5689 0.3328 0.4450 0.051 Uiso calc R 1 . .
    C C31 0.5226(16) 0.4377(15) 0.4159(10) 0.074(7) Uani d . 1 . .
    H H31 0.4637 0.4239 0.3807 0.089 Uiso calc R 1 . .
    C C32 0.5421(17) 0.5077(13) 0.4274(12) 0.072(7) Uani d . 1 . .
    H H32 0.4966 0.5432 0.4022 0.086 Uiso calc R 1 . .
    C C33 0.6317(15) 0.5307(12) 0.4777(13) 0.069(6) Uani d . 1 . .
    H H33 0.6462 0.5813 0.4842 0.083 Uiso calc R 1 . .
    C C34 0.6956(13) 0.4806(10) 0.5160(10) 0.048(4) Uani d . 1 . .
    H H34 0.7547 0.4959 0.5498 0.058 Uiso calc R 1 . .
    C C35 0.7382(16) 0.1770(13) 0.6886(10) 0.067(6) Uani d . 1 . .
    H H35 0.7650 0.2241 0.7019 0.080 Uiso calc R 1 . .
    C C36 0.7269(18) 0.1308(15) 0.7452(13) 0.081(7) Uani d . 1 . .
    H H36 0.7504 0.1458 0.7963 0.097 Uiso calc R 1 . .
    C C37 0.6828(16) 0.0650(16) 0.7270(13) 0.085(8) Uani d . 1 . .
    H H37 0.6692 0.0361 0.7638 0.102 Uiso calc R 1 . .
    C C38 0.6578(15) 0.0413(13) 0.6510(12) 0.070(6) Uani d . 1 . .
    H H38 0.6328 -0.0062 0.6375 0.084 Uiso calc R 1 . .
    C C39 0.6702(11) 0.0888(9) 0.5949(9) 0.044(4) Uani d . 1 . .
    C C40 0.6436(12) 0.0660(11) 0.5145(11) 0.055(5) Uani d . 1 . .
    C C41 0.6049(13) -0.0013(11) 0.4835(11) 0.059(5) Uani d . 1 . .
    H H41 0.5944 -0.0383 0.5151 0.070 Uiso calc R 1 . .
    C C42 0.5824(13) -0.0137(12) 0.4087(13) 0.065(6) Uani d . 1 . .
    H H42 0.5563 -0.0591 0.3875 0.078 Uiso calc R 1 . .
    C C43 0.5988(13) 0.0432(12) 0.3620(12) 0.066(6) Uani d . 1 . .
    H H43 0.5805 0.0366 0.3091 0.079 Uiso calc R 1 . .
    C C44 0.6428(10) 0.1095(10) 0.3956(9) 0.042(4) Uani d . 1 . .
    C C45 0.6726(11) 0.1717(10) 0.3581(8) 0.038(4) Uani d . 1 . .
    C C46 0.6645(13) 0.1717(12) 0.2834(9) 0.056(5) Uani d . 1 . .
    H H46 0.6359 0.1316 0.2523 0.068 Uiso calc R 1 . .
    C C47 0.6988(14) 0.2316(14) 0.2526(9) 0.067(6) Uani d . 1 . .
    H H47 0.6976 0.2300 0.2019 0.081 Uiso calc R 1 . .
    C C48 0.7345(13) 0.2930(12) 0.2973(9) 0.060(5) Uani d . 1 . .
    H H48 0.7558 0.3339 0.2765 0.072 Uiso calc R 1 . .
    C C49 0.7389(12) 0.2942(11) 0.3716(8) 0.049(4) Uani d . 1 . .
    H H49 0.7612 0.3374 0.3999 0.059 Uiso calc R 1 . .
    C C50 0.7124(10) 0.2355(9) 0.4077(7) 0.034(4) Uani d . 1 . .
    Cl Cl1 0.9289(4) 0.2821(3) 0.0174(3) 0.0685(14) Uani d D 1 . .
    Cl Cl2 0.4595(5) 0.0612(3) 0.8325(2) 0.0868(19) Uani d D 1 . .
    O O1 0.8360(8) 0.3152(11) 0.0026(12) 0.045(7) Uani d PDU 0.49(3) A 1
    O O2 0.9880(13) 0.3037(16) 0.0961(7) 0.085(11) Uani d PDU 0.49(3) A 1
    O O3 0.9732(14) 0.3115(14) -0.0339(11) 0.066(10) Uani d PDU 0.49(3) A 1
    O O4 0.9225(17) 0.2030(5) 0.0144(18) 0.099(12) Uani d PDU 0.49(3) A 1
    O O1' 0.8580(14) 0.3177(12) 0.0424(16) 0.084(10) Uani d PDU 0.51(3) A 2
    O O2' 0.9950(14) 0.2415(15) 0.0795(12) 0.115(12) Uani d PDU 0.51(3) A 2
    O O3' 0.9770(13) 0.3359(10) -0.0133(11) 0.043(6) Uani d PDU 0.51(3) A 2
    O O4' 0.8809(18) 0.2289(13) -0.0433(12) 0.105(12) Uani d PDU 0.51(3) A 2
    O O5 0.5418(15) 0.0136(14) 0.8519(16) 0.126(14) Uani d PDU 0.52(2) B 3
    O O6 0.465(2) 0.1108(12) 0.8945(10) 0.089(10) Uani d PDU 0.52(2) B 3
    O O7 0.452(2) 0.1028(12) 0.7643(9) 0.070(9) Uani d PDU 0.52(2) B 3
    O O8 0.3747(15) 0.0152(14) 0.8177(17) 0.150(17) Uani d PDU 0.52(2) B 3
    O O5' 0.4931(16) -0.0120(7) 0.8234(11) 0.058(8) Uani d PDU 0.48(2) B 4
    O O6' 0.5415(14) 0.1089(12) 0.8684(15) 0.125(15) Uani d PDU 0.48(2) B 4
    O O7' 0.4045(15) 0.0923(11) 0.7596(8) 0.052(7) Uani d PDU 0.48(2) B 4
    O O8' 0.4025(19) 0.0581(17) 0.8818(14) 0.163(18) Uani d PDU 0.48(2) B 4
loop_
    _atom_site_aniso_label
    _atom_site_aniso_U_11
    _atom_site_aniso_U_22
    _atom_site_aniso_U_33
    _atom_site_aniso_U_12
    _atom_site_aniso_U_13
    _atom_site_aniso_U_23
    Pt1 0.0415(4) 0.0279(4) 0.0241(3) 0.0019(2) 0.0060(2) -0.0019(2)
    Pt2 0.0420(4) 0.0225(4) 0.0301(3) -0.0007(2) 0.0079(2) -0.0017(2)
    P1 0.044(2) 0.025(2) 0.0253(17) 0.0033(17) 0.0066(14) -0.0016(14)
    N1 0.057(8) 0.037(9) 0.030(6) -0.001(7) 0.021(6) -0.006(5)
    N2 0.035(7) 0.039(8) 0.020(5) -0.002(6) 0.003(4) 0.002(5)
    N3 0.048(7) 0.049(9) 0.013(5) 0.001(7) 0.004(5) -0.001(5)
    N4 0.046(8) 0.034(8) 0.044(7) -0.011(6) 0.021(6) -0.007(6)
    N5 0.046(8) 0.033(9) 0.059(9) 0.000(6) 0.012(6) 0.006(6)
    N6 0.030(7) 0.026(7) 0.044(7) 0.009(5) 0.014(5) -0.007(5)
    C1 0.066(11) 0.035(11) 0.040(8) -0.002(9) 0.019(7) 0.003(7)
    C2 0.078(13) 0.064(16) 0.047(10) 0.018(11) 0.032(9) 0.021(9)
    C3 0.087(14) 0.078(17) 0.026(8) 0.003(12) 0.014(8) -0.005(9)
    C4 0.066(11) 0.042(12) 0.041(9) 0.015(9) 0.003(7) -0.006(8)
    C5 0.052(9) 0.029(9) 0.034(7) 0.017(8) 0.009(6) -0.002(6)
    C6 0.040(8) 0.047(11) 0.027(7) 0.018(8) 0.006(6) -0.006(6)
    C7 0.050(10) 0.055(13) 0.041(9) 0.004(9) -0.001(7) -0.016(8)
    C8 0.060(11) 0.037(11) 0.059(11) -0.012(9) 0.004(8) -0.019(8)
    C9 0.037(8) 0.033(10) 0.063(10) -0.002(7) 0.025(7) 0.005(7)
    C10 0.044(8) 0.023(8) 0.034(7) 0.003(7) 0.011(6) 0.006(6)
    C11 0.035(8) 0.033(9) 0.035(7) 0.005(7) 0.008(6) 0.006(6)
    C12 0.043(9) 0.054(12) 0.041(8) 0.001(8) 0.010(7) 0.013(8)
    C13 0.082(13) 0.074(16) 0.034(9) 0.002(12) 0.020(8) 0.015(9)
    C14 0.075(13) 0.078(17) 0.028(8) -0.007(12) 0.013(7) -0.003(8)
    C15 0.061(10) 0.043(11) 0.026(7) -0.002(8) 0.009(7) 0.003(6)
    C16 0.017(7) 0.079(14) 0.026(7) 0.000(8) 0.002(5) -0.015(7)
    C17 0.035(9) 0.052(12) 0.059(9) 0.011(8) 0.033(7) 0.011(8)
    C18 0.055(10) 0.027(10) 0.063(10) -0.002(8) 0.015(8) 0.004(7)
    C19 0.031(8) 0.043(11) 0.043(8) -0.020(7) 0.006(6) -0.001(7)
    C20 0.059(10) 0.023(9) 0.027(7) -0.013(7) 0.002(6) -0.004(6)
    C21 0.039(8) 0.034(9) 0.015(6) 0.001(7) 0.005(5) -0.010(5)
    C22 0.031(8) 0.046(10) 0.028(7) 0.004(7) 0.013(6) -0.002(6)
    C23 0.069(11) 0.012(8) 0.033(7) 0.003(7) 0.008(7) -0.010(5)
    C24 0.050(10) 0.068(15) 0.039(9) -0.005(9) 0.009(7) 0.000(8)
    C25 0.095(16) 0.085(19) 0.029(9) -0.025(13) -0.007(9) -0.012(9)
    C26 0.079(14) 0.062(15) 0.037(9) -0.010(11) 0.022(9) -0.016(8)
    C27 0.094(15) 0.067(16) 0.037(9) 0.004(11) 0.031(9) -0.007(8)
    C28 0.062(11) 0.064(14) 0.040(9) 0.031(10) 0.017(8) 0.011(8)
    C29 0.041(8) 0.033(10) 0.028(7) 0.016(7) 0.009(6) 0.003(6)
    C30 0.053(10) 0.051(12) 0.021(7) 0.013(8) 0.008(6) -0.004(6)
    C31 0.092(15) 0.09(2) 0.035(9) 0.043(14) 0.015(9) 0.016(10)
    C32 0.098(17) 0.050(15) 0.083(14) 0.053(13) 0.050(13) 0.046(11)
    C33 0.084(15) 0.048(15) 0.096(15) 0.008(12) 0.058(13) 0.039(12)
    C34 0.066(11) 0.031(11) 0.063(10) 0.018(8) 0.042(9) 0.016(8)
    C35 0.111(16) 0.051(13) 0.036(9) 0.010(12) 0.021(9) 0.015(8)
    C36 0.123(19) 0.067(17) 0.065(13) -0.010(15) 0.048(13) 0.026(11)
    C37 0.094(16) 0.09(2) 0.083(16) 0.003(14) 0.044(13) 0.055(14)
    C38 0.092(15) 0.041(13) 0.081(14) -0.008(11) 0.034(11) 0.006(10)
    C39 0.046(9) 0.024(9) 0.063(10) 0.002(7) 0.020(7) 0.000(7)
    C40 0.047(10) 0.033(11) 0.070(11) -0.004(8) 0.001(8) -0.015(9)
    C41 0.068(12) 0.028(11) 0.075(12) 0.014(9) 0.018(9) -0.003(9)
    C42 0.049(11) 0.039(13) 0.106(16) -0.006(9) 0.022(10) -0.020(11)
    C43 0.058(11) 0.044(13) 0.074(12) -0.003(10) -0.007(9) -0.037(10)
    C44 0.027(8) 0.044(11) 0.048(9) 0.007(7) 0.005(6) -0.009(7)
    C45 0.041(9) 0.036(10) 0.026(7) 0.007(7) -0.002(6) -0.003(6)
    C46 0.069(12) 0.051(13) 0.029(8) 0.026(10) -0.010(7) -0.013(8)
    C47 0.084(14) 0.083(18) 0.026(8) 0.039(13) 0.007(8) 0.007(9)
    C48 0.071(12) 0.053(13) 0.043(9) 0.020(10) 0.004(8) 0.006(8)
    C49 0.065(11) 0.050(12) 0.026(7) -0.016(9) 0.006(7) 0.001(7)
    C50 0.034(8) 0.040(10) 0.030(7) 0.008(7) 0.012(6) -0.020(6)
    Cl1 0.070(3) 0.057(4) 0.091(4) 0.007(3) 0.044(3) 0.023(3)
    Cl2 0.158(6) 0.043(3) 0.038(2) 0.008(3) 0.005(3) 0.000(2)
    O1 0.043(10) 0.049(11) 0.046(10) -0.003(8) 0.021(7) -0.006(7)
    O2 0.092(13) 0.083(14) 0.076(13) 0.002(9) 0.022(9) 0.009(9)
    O3 0.071(12) 0.066(13) 0.059(12) -0.008(9) 0.021(8) -0.007(9)
    O4 0.099(14) 0.097(15) 0.110(15) 0.004(9) 0.046(10) 0.002(9)
    O1' 0.080(13) 0.087(14) 0.088(13) -0.008(9) 0.033(9) -0.001(9)
    O2' 0.119(14) 0.116(15) 0.112(14) 0.010(9) 0.041(10) 0.016(9)
    O3' 0.043(9) 0.042(10) 0.043(9) -0.010(7) 0.014(7) -0.008(8)
    O4' 0.104(14) 0.105(16) 0.107(15) -0.004(9) 0.034(10) -0.001(9)
    O5 0.123(16) 0.120(17) 0.129(16) 0.006(10) 0.034(10) 0.009(10)
    O6 0.100(13) 0.085(13) 0.073(12) -0.003(9) 0.018(8) -0.013(9)
    O7 0.081(12) 0.055(12) 0.067(11) -0.005(9) 0.018(8) 0.012(8)
    O8 0.153(18) 0.143(19) 0.144(19) -0.007(10) 0.038(10) 0.002(10)
    O5' 0.069(11) 0.046(11) 0.047(10) 0.006(8) 0.003(7) -0.001(8)
    O6' 0.129(17) 0.118(17) 0.120(17) -0.004(10) 0.030(10) -0.006(10)
    O7' 0.043(10) 0.047(11) 0.057(10) -0.002(8) 0.007(7) 0.006(8)
    O8' 0.167(19) 0.17(2) 0.161(19) 0.005(10) 0.062(11) 0.007(10)
loop_
    _geom_bond_atom_site_label_1
    _geom_bond_atom_site_label_2
    _geom_bond_site_symmetry_2
    _geom_bond_distance
    _geom_bond_publ_flag
    Pt1 N2 . 1.928(13) Yes
    Pt1 C16 . 1.990(15) Yes
    Pt1 N3 . 2.038(14) Yes
    Pt1 N1 . 2.079(11) Yes
    Pt2 N6 . 1.993(13) Yes
    Pt2 C50 . 2.014(14) Yes
    Pt2 N5 . 2.164(14) Yes
    Pt2 P1 . 2.241(4) Yes
    P1 C22 . 1.799(14) ?
    P1 C29 . 1.802(14) ?
    P1 C23 . 1.814(14) ?
    N1 C1 . 1.34(2) ?
    N1 C5 . 1.41(2) ?
    N2 C6 . 1.342(17) ?
    N2 C10 . 1.394(18) ?
    N3 C21 . 1.342(19) ?
    N3 C17 . 1.381(19) ?
    N4 C21 . 1.370(18) ?
    N4 C22 . 1.43(2) ?
    N4 H4 . 0.8600 ?
    N5 C35 . 1.33(2) ?
    N5 C39 . 1.34(2) ?
    N6 C40 . 1.33(2) ?
    N6 C44 . 1.338(19) ?
    C1 C2 . 1.39(2) ?
    C1 H1 . 0.9300 ?
    C2 C3 . 1.34(3) ?
    C2 H2 . 0.9300 ?
    C3 C4 . 1.40(3) ?
    C3 H3 . 0.9300 ?
    C4 C5 . 1.39(2) ?
    C4 H4A . 0.9300 ?
    C5 C6 . 1.46(2) ?
    C6 C7 . 1.37(2) ?
    C7 C8 . 1.39(3) ?
    C7 H7 . 0.9300 ?
    C8 C9 . 1.37(2) ?
    C8 H8 . 0.9300 ?
    C9 C10 . 1.37(2) ?
    C9 H9 . 0.9300 ?
    C10 C11 . 1.44(2) ?
    C11 C16 . 1.42(2) ?
    C11 C12 . 1.44(2) ?
    C12 C13 . 1.37(2) ?
    C12 H12 . 0.9300 ?
    C13 C14 . 1.35(3) ?
    C13 H13 . 0.9300 ?
    C14 C15 . 1.40(2) ?
    C14 H14 . 0.9300 ?
    C15 C16 . 1.39(2) ?
    C15 H15 . 0.9300 ?
    C17 C18 . 1.34(2) ?
    C17 H17 . 0.9300 ?
    C18 C19 . 1.42(3) ?
    C18 H18 . 0.9300 ?
    C19 C20 . 1.38(2) ?
    C19 H19 . 0.9300 ?
    C20 C21 . 1.41(2) ?
    C20 H20 . 0.9300 ?
    C22 H22A . 0.9700 ?
    C22 H22B . 0.9700 ?
    C23 C28 . 1.37(2) ?
    C23 C24 . 1.39(2) ?
    C24 C25 . 1.38(2) ?
    C24 H24 . 0.9300 ?
    C25 C26 . 1.36(3) ?
    C25 H25 . 0.9300 ?
    C26 C27 . 1.37(3) ?
    C26 H26 . 0.9300 ?
    C27 C28 . 1.39(2) ?
    C27 H27 . 0.9300 ?
    C28 H28 . 0.9300 ?
    C29 C34 . 1.39(2) ?
    C29 C30 . 1.40(2) ?
    C30 C31 . 1.37(3) ?
    C30 H30 . 0.9300 ?
    C31 C32 . 1.29(3) ?
    C31 H31 . 0.9300 ?
    C32 C33 . 1.40(3) ?
    C32 H32 . 0.9300 ?
    C33 C34 . 1.33(2) ?
    C33 H33 . 0.9300 ?
    C34 H34 . 0.9300 ?
    C35 C36 . 1.39(3) ?
    C35 H35 . 0.9300 ?
    C36 C37 . 1.34(4) ?
    C36 H36 . 0.9300 ?
    C37 C38 . 1.39(3) ?
    C37 H37 . 0.9300 ?
    C38 C39 . 1.40(3) ?
    C38 H38 . 0.9300 ?
    C39 C40 . 1.46(2) ?
    C40 C41 . 1.38(3) ?
    C41 C42 . 1.33(3) ?
    C41 H41 . 0.9300 ?
    C42 C43 . 1.41(3) ?
    C42 H42 . 0.9300 ?
    C43 C44 . 1.40(2) ?
    C43 H43 . 0.9300 ?
    C44 C45 . 1.46(2) ?
    C45 C46 . 1.35(2) ?
    C45 C50 . 1.46(2) ?
    C46 C47 . 1.39(3) ?
    C46 H46 . 0.9300 ?
    C47 C48 . 1.37(3) ?
    C47 H47 . 0.9300 ?
    C48 C49 . 1.35(2) ?
    C48 H48 . 0.9300 ?
    C49 C50 . 1.37(2) ?
    C49 H49 . 0.9300 ?
    Cl1 O4 . 1.421(8) ?
    Cl1 O3 . 1.424(8) ?
    Cl1 O3' . 1.427(8) ?
    Cl1 O2' . 1.432(8) ?
    Cl1 O1' . 1.434(8) ?
    Cl1 O1 . 1.440(8) ?
    Cl1 O4' . 1.461(9) ?
    Cl1 O2 . 1.474(8) ?
    Cl2 O6 . 1.430(9) ?
    Cl2 O7' . 1.431(8) ?
    Cl2 O5' . 1.434(8) ?
    Cl2 O5 . 1.435(9) ?
    Cl2 O7 . 1.437(8) ?
    Cl2 O8' . 1.439(9) ?
    Cl2 O6' . 1.452(9) ?
    Cl2 O8 . 1.453(9) ?
loop_
    _geom_angle_atom_site_label_1
    _geom_angle_atom_site_label_2
    _geom_angle_atom_site_label_3
    _geom_angle_site_symmetry_1
    _geom_angle_site_symmetry_3
    _geom_angle
    _geom_angle_publ_flag
    N2 Pt1 C16 . . 82.8(6) Yes
    N2 Pt1 N3 . . 178.1(4) Yes
    C16 Pt1 N3 . . 98.7(6) Yes
    N2 Pt1 N1 . . 79.5(5) Yes
    C16 Pt1 N1 . . 162.3(6) Yes
    N3 Pt1 N1 . . 99.0(5) Yes
    N6 Pt2 C50 . . 81.7(6) Yes
    N6 Pt2 N5 . . 77.4(5) Yes
    C50 Pt2 N5 . . 158.8(6) Yes
    N6 Pt2 P1 . . 173.4(4) Yes
    C50 Pt2 P1 . . 95.0(5) Yes
    N5 Pt2 P1 . . 106.2(4) Yes
    C22 P1 C29 . . 102.7(7) ?
    C22 P1 C23 . . 104.9(7) ?
    C29 P1 C23 . . 103.7(7) ?
    C22 P1 Pt2 . . 114.5(5) ?
    C29 P1 Pt2 . . 115.5(5) ?
    C23 P1 Pt2 . . 114.2(5) ?
    C1 N1 C5 . . 118.6(13) ?
    C1 N1 Pt1 . . 130.0(12) ?
    C5 N1 Pt1 . . 111.3(10) ?
    C6 N2 C10 . . 120.0(14) ?
    C6 N2 Pt1 . . 121.8(11) ?
    C10 N2 Pt1 . . 117.9(9) ?
    C21 N3 C17 . . 117.7(15) ?
    C21 N3 Pt1 . . 122.7(10) ?
    C17 N3 Pt1 . . 119.3(12) ?
    C21 N4 C22 . . 123.9(14) ?
    C21 N4 H4 . . 118.1 ?
    C22 N4 H4 . . 118.1 ?
    C35 N5 C39 . . 120.2(15) ?
    C35 N5 Pt2 . . 128.9(13) ?
    C39 N5 Pt2 . . 110.8(11) ?
    C40 N6 C44 . . 121.2(15) ?
    C40 N6 Pt2 . . 120.5(11) ?
    C44 N6 Pt2 . . 117.4(11) ?
    N1 C1 C2 . . 122.9(18) ?
    N1 C1 H1 . . 118.6 ?
    C2 C1 H1 . . 118.6 ?
    C3 C2 C1 . . 119.2(18) ?
    C3 C2 H2 . . 120.4 ?
    C1 C2 H2 . . 120.4 ?
    C2 C3 C4 . . 120.3(16) ?
    C2 C3 H3 . . 119.9 ?
    C4 C3 H3 . . 119.9 ?
    C5 C4 C3 . . 119.6(18) ?
    C5 C4 H4A . . 120.2 ?
    C3 C4 H4A . . 120.2 ?
    C4 C5 N1 . . 119.2(16) ?
    C4 C5 C6 . . 124.8(16) ?
    N1 C5 C6 . . 115.9(12) ?
    N2 C6 C7 . . 121.5(15) ?
    N2 C6 C5 . . 111.3(15) ?
    C7 C6 C5 . . 127.0(13) ?
    C6 C7 C8 . . 119.5(15) ?
    C6 C7 H7 . . 120.2 ?
    C8 C7 H7 . . 120.2 ?
    C9 C8 C7 . . 118.6(16) ?
    C9 C8 H8 . . 120.7 ?
    C7 C8 H8 . . 120.7 ?
    C8 C9 C10 . . 121.8(15) ?
    C8 C9 H9 . . 119.1 ?
    C10 C9 H9 . . 119.1 ?
    C9 C10 N2 . . 117.9(12) ?
    C9 C10 C11 . . 131.1(13) ?
    N2 C10 C11 . . 110.3(13) ?
    C16 C11 C12 . . 120.6(13) ?
    C16 C11 C10 . . 117.9(12) ?
    C12 C11 C10 . . 121.3(15) ?
    C13 C12 C11 . . 118.4(17) ?
    C13 C12 H12 . . 120.8 ?
    C11 C12 H12 . . 120.8 ?
    C14 C13 C12 . . 121.0(16) ?
    C14 C13 H13 . . 119.5 ?
    C12 C13 H13 . . 119.5 ?
    C13 C14 C15 . . 121.8(15) ?
    C13 C14 H14 . . 119.1 ?
    C15 C14 H14 . . 119.1 ?
    C16 C15 C14 . . 120.3(17) ?
    C16 C15 H15 . . 119.9 ?
    C14 C15 H15 . . 119.9 ?
    C15 C16 C11 . . 117.8(14) ?
    C15 C16 Pt1 . . 131.4(14) ?
    C11 C16 Pt1 . . 110.7(9) ?
    C18 C17 N3 . . 122.5(17) ?
    C18 C17 H17 . . 118.8 ?
    N3 C17 H17 . . 118.8 ?
    C17 C18 C19 . . 120.9(17) ?
    C17 C18 H18 . . 119.5 ?
    C19 C18 H18 . . 119.5 ?
    C20 C19 C18 . . 116.7(16) ?
    C20 C19 H19 . . 121.6 ?
    C18 C19 H19 . . 121.6 ?
    C19 C20 C21 . . 120.1(15) ?
    C19 C20 H20 . . 120.0 ?
    C21 C20 H20 . . 120.0 ?
    N3 C21 N4 . . 116.8(14) ?
    N3 C21 C20 . . 122.0(14) ?
    N4 C21 C20 . . 121.2(14) ?
    N4 C22 P1 . . 109.6(11) ?
    N4 C22 H22A . . 109.8 ?
    P1 C22 H22A . . 109.8 ?
    N4 C22 H22B . . 109.8 ?
    P1 C22 H22B . . 109.8 ?
    H22A C22 H22B . . 108.2 ?
    C28 C23 C24 . . 119.8(14) ?
    C28 C23 P1 . . 119.0(12) ?
    C24 C23 P1 . . 120.8(13) ?
    C25 C24 C23 . . 119.6(17) ?
    C25 C24 H24 . . 120.2 ?
    C23 C24 H24 . . 120.2 ?
    C26 C25 C24 . . 121.8(18) ?
    C26 C25 H25 . . 119.1 ?
    C24 C25 H25 . . 119.1 ?
    C25 C26 C27 . . 117.7(16) ?
    C25 C26 H26 . . 121.2 ?
    C27 C26 H26 . . 121.2 ?
    C26 C27 C28 . . 122.5(18) ?
    C26 C27 H27 . . 118.8 ?
    C28 C27 H27 . . 118.8 ?
    C23 C28 C27 . . 118.5(16) ?
    C23 C28 H28 . . 120.8 ?
    C27 C28 H28 . . 120.8 ?
    C34 C29 C30 . . 119.3(14) ?
    C34 C29 P1 . . 122.1(12) ?
    C30 C29 P1 . . 118.6(13) ?
    C31 C30 C29 . . 118(2) ?
    C31 C30 H30 . . 121.1 ?
    C29 C30 H30 . . 121.1 ?
    C32 C31 C30 . . 123(2) ?
    C32 C31 H31 . . 118.7 ?
    C30 C31 H31 . . 118.7 ?
    C31 C32 C33 . . 120.4(18) ?
    C31 C32 H32 . . 119.8 ?
    C33 C32 H32 . . 119.8 ?
    C34 C33 C32 . . 120(2) ?
    C34 C33 H33 . . 119.9 ?
    C32 C33 H33 . . 119.9 ?
    C33 C34 C29 . . 119.7(19) ?
    C33 C34 H34 . . 120.1 ?
    C29 C34 H34 . . 120.1 ?
    N5 C35 C36 . . 121(2) ?
    N5 C35 H35 . . 119.4 ?
    C36 C35 H35 . . 119.4 ?
    C37 C36 C35 . . 121(2) ?
    C37 C36 H36 . . 119.6 ?
    C35 C36 H36 . . 119.6 ?
    C36 C37 C38 . . 117.7(17) ?
    C36 C37 H37 . . 121.2 ?
    C38 C37 H37 . . 121.2 ?
    C37 C38 C39 . . 120(2) ?
    C37 C38 H38 . . 119.9 ?
    C39 C38 H38 . . 119.9 ?
    N5 C39 C38 . . 119.5(16) ?
    N5 C39 C40 . . 118.8(15) ?
    C38 C39 C40 . . 121.7(17) ?
    N6 C40 C41 . . 121.1(18) ?
    N6 C40 C39 . . 111.9(15) ?
    C41 C40 C39 . . 126.9(19) ?
    C42 C41 C40 . . 120(2) ?
    C42 C41 H41 . . 119.9 ?
    C40 C41 H41 . . 119.9 ?
    C41 C42 C43 . . 118.9(19) ?
    C41 C42 H42 . . 120.6 ?
    C43 C42 H42 . . 120.6 ?
    C44 C43 C42 . . 119.6(18) ?
    C44 C43 H43 . . 120.2 ?
    C42 C43 H43 . . 120.2 ?
    N6 C44 C43 . . 118.6(17) ?
    N6 C44 C45 . . 113.6(15) ?
    C43 C44 C45 . . 127.7(16) ?
    C46 C45 C44 . . 123.5(17) ?
    C46 C45 C50 . . 121.4(17) ?
    C44 C45 C50 . . 115.2(13) ?
    C45 C46 C47 . . 120.2(18) ?
    C45 C46 H46 . . 119.9 ?
    C47 C46 H46 . . 119.9 ?
    C48 C47 C46 . . 119.6(17) ?
    C48 C47 H47 . . 120.2 ?
    C46 C47 H47 . . 120.2 ?
    C49 C48 C47 . . 120(2) ?
    C49 C48 H48 . . 119.9 ?
    C47 C48 H48 . . 119.9 ?
    C48 C49 C50 . . 123.8(18) ?
    C48 C49 H49 . . 118.1 ?
    C50 C49 H49 . . 118.1 ?
    C49 C50 C45 . . 114.7(13) ?
    C49 C50 Pt2 . . 134.0(12) ?
    C45 C50 Pt2 . . 111.3(12) ?
    O4 Cl1 O3 . . 112.5(8) ?
    O4 Cl1 O3' . . 134.0(12) ?
    O4 Cl1 O2' . . 62.8(14) ?
    O3 Cl1 O2' . . 112.1(14) ?
    O3' Cl1 O2' . . 111.2(8) ?
    O4 Cl1 O1' . . 114.2(13) ?
    O3 Cl1 O1' . . 127.1(13) ?
    O3' Cl1 O1' . . 110.3(8) ?
    O2' Cl1 O1' . . 110.3(8) ?
    O4 Cl1 O1 . . 110.9(8) ?
    O3 Cl1 O1 . . 110.4(8) ?
    O3' Cl1 O1 . . 102.8(13) ?
    O2' Cl1 O1 . . 135.7(12) ?
    O4 Cl1 O4' . . 46.4(13) ?
    O3 Cl1 O4' . . 86.9(13) ?
    O3' Cl1 O4' . . 108.4(8) ?
    O2' Cl1 O4' . . 108.0(8) ?
    O1' Cl1 O4' . . 108.5(8) ?
    O1 Cl1 O4' . . 86.3(12) ?
    O4 Cl1 O2 . . 108.1(8) ?
    O3 Cl1 O2 . . 107.8(8) ?
    O3' Cl1 O2 . . 90.2(12) ?
    O2' Cl1 O2 . . 47.4(13) ?
    O1' Cl1 O2 . . 79.8(12) ?
    O1 Cl1 O2 . . 107.0(7) ?
    O4' Cl1 O2 . . 154.4(13) ?
    O6 Cl2 O7' . . 111.9(14) ?
    O6 Cl2 O5' . . 137.2(13) ?
    O7' Cl2 O5' . . 110.9(8) ?
    O6 Cl2 O5 . . 110.9(8) ?
    O7' Cl2 O5 . . 129.3(14) ?
    O6 Cl2 O7 . . 110.4(8) ?
    O5' Cl2 O7 . . 107.4(14) ?
    O5 Cl2 O7 . . 109.5(8) ?
    O6 Cl2 O8' . . 53.3(14) ?
    O7' Cl2 O8' . . 110.0(8) ?
    O5' Cl2 O8' . . 109.9(8) ?
    O5 Cl2 O8' . . 116.9(15) ?
    O7 Cl2 O8' . . 133.6(14) ?
    O6 Cl2 O6' . . 57.0(13) ?
    O7' Cl2 O6' . . 109.1(8) ?
    O5' Cl2 O6' . . 108.7(8) ?
    O5 Cl2 O6' . . 73.9(14) ?
    O7 Cl2 O6' . . 84.2(13) ?
    O8' Cl2 O6' . . 108.3(8) ?
    O6 Cl2 O8 . . 108.4(8) ?
    O7' Cl2 O8 . . 82.0(12) ?
    O5' Cl2 O8 . . 76.8(14) ?
    O5 Cl2 O8 . . 108.6(8) ?
    O7 Cl2 O8 . . 109.0(8) ?
    O8' Cl2 O8 . . 55.9(14) ?
    O6' Cl2 O8 . . 163.8(14) ?
loop_
    _geom_torsion_atom_site_label_1
    _geom_torsion_atom_site_label_2
    _geom_torsion_atom_site_label_3
    _geom_torsion_atom_site_label_4
    _geom_torsion_site_symmetry_1
    _geom_torsion_site_symmetry_2
    _geom_torsion_site_symmetry_3
    _geom_torsion_site_symmetry_4
    _geom_torsion
    _geom_torsion_publ_flag
    C50 Pt2 P1 C22 . . . . -59.8(6) ?
    N5 Pt2 P1 C22 . . . . 118.4(6) ?
    C50 Pt2 P1 C29 . . . . 59.2(6) ?
    N5 Pt2 P1 C29 . . . . -122.6(6) ?
    C50 Pt2 P1 C23 . . . . 179.3(7) ?
    N5 Pt2 P1 C23 . . . . -2.5(7) ?
    N2 Pt1 N1 C1 . . . . 174.6(16) ?
    C16 Pt1 N1 C1 . . . . 173.0(18) ?
    N3 Pt1 N1 C1 . . . . -6.6(16) ?
    N2 Pt1 N1 C5 . . . . -2.8(10) ?
    C16 Pt1 N1 C5 . . . . -4(2) ?
    N3 Pt1 N1 C5 . . . . 176.0(10) ?
    C16 Pt1 N2 C6 . . . . -176.1(12) ?
    N1 Pt1 N2 C6 . . . . 4.4(11) ?
    C16 Pt1 N2 C10 . . . . -2.9(11) ?
    N1 Pt1 N2 C10 . . . . 177.6(11) ?
    C16 Pt1 N3 C21 . . . . -72.3(11) ?
    N1 Pt1 N3 C21 . . . . 107.6(11) ?
    C16 Pt1 N3 C17 . . . . 114.7(11) ?
    N1 Pt1 N3 C17 . . . . -65.4(11) ?
    N6 Pt2 N5 C35 . . . . 177.4(17) ?
    C50 Pt2 N5 C35 . . . . 166.7(16) ?
    P1 Pt2 N5 C35 . . . . -8.3(17) ?
    N6 Pt2 N5 C39 . . . . -6.1(11) ?
    C50 Pt2 N5 C39 . . . . -17(2) ?
    P1 Pt2 N5 C39 . . . . 168.1(10) ?
    C50 Pt2 N6 C40 . . . . -176.6(13) ?
    N5 Pt2 N6 C40 . . . . 7.4(12) ?
    C50 Pt2 N6 C44 . . . . -7.6(10) ?
    N5 Pt2 N6 C44 . . . . 176.3(11) ?
    C5 N1 C1 C2 . . . . -3(3) ?
    Pt1 N1 C1 C2 . . . . -180.0(13) ?
    N1 C1 C2 C3 . . . . 1(3) ?
    C1 C2 C3 C4 . . . . 2(3) ?
    C2 C3 C4 C5 . . . . -3(3) ?
    C3 C4 C5 N1 . . . . 1(2) ?
    C3 C4 C5 C6 . . . . 179.2(16) ?
    C1 N1 C5 C4 . . . . 2(2) ?
    Pt1 N1 C5 C4 . . . . 179.5(12) ?
    C1 N1 C5 C6 . . . . -176.5(14) ?
    Pt1 N1 C5 C6 . . . . 1.3(16) ?
    C10 N2 C6 C7 . . . . 7(2) ?
    Pt1 N2 C6 C7 . . . . -179.7(12) ?
    C10 N2 C6 C5 . . . . -177.9(12) ?
    Pt1 N2 C6 C5 . . . . -4.7(17) ?
    C4 C5 C6 N2 . . . . -176.2(14) ?
    N1 C5 C6 N2 . . . . 1.9(19) ?
    C4 C5 C6 C7 . . . . -2(3) ?
    N1 C5 C6 C7 . . . . 176.5(15) ?
    N2 C6 C7 C8 . . . . -3(2) ?
    C5 C6 C7 C8 . . . . -177.0(16) ?
    C6 C7 C8 C9 . . . . 1(3) ?
    C7 C8 C9 C10 . . . . -3(3) ?
    C8 C9 C10 N2 . . . . 7(2) ?
    C8 C9 C10 C11 . . . . 177.0(17) ?
    C6 N2 C10 C9 . . . . -9(2) ?
    Pt1 N2 C10 C9 . . . . 177.6(11) ?
    C6 N2 C10 C11 . . . . 179.0(12) ?
    Pt1 N2 C10 C11 . . . . 5.6(16) ?
    C9 C10 C11 C16 . . . . -176.9(16) ?
    N2 C10 C11 C16 . . . . -6.3(19) ?
    C9 C10 C11 C12 . . . . 8(3) ?
    N2 C10 C11 C12 . . . . 178.9(13) ?
    C16 C11 C12 C13 . . . . 2(2) ?
    C10 C11 C12 C13 . . . . 176.4(16) ?
    C11 C12 C13 C14 . . . . -2(3) ?
    C12 C13 C14 C15 . . . . 2(3) ?
    C13 C14 C15 C16 . . . . -3(3) ?
    C14 C15 C16 C11 . . . . 3(2) ?
    C14 C15 C16 Pt1 . . . . -178.8(13) ?
    C12 C11 C16 C15 . . . . -3(2) ?
    C10 C11 C16 C15 . . . . -177.5(14) ?
    C12 C11 C16 Pt1 . . . . 179.0(11) ?
    C10 C11 C16 Pt1 . . . . 4.1(17) ?
    N2 Pt1 C16 C15 . . . . -178.8(16) ?
    N3 Pt1 C16 C15 . . . . 2.4(17) ?
    N1 Pt1 C16 C15 . . . . -177.2(15) ?
    N2 Pt1 C16 C11 . . . . -0.7(11) ?
    N3 Pt1 C16 C11 . . . . -179.5(10) ?
    N1 Pt1 C16 C11 . . . . 1(3) ?
    C21 N3 C17 C18 . . . . 2(2) ?
    Pt1 N3 C17 C18 . . . . 175.7(12) ?
    N3 C17 C18 C19 . . . . -4(2) ?
    C17 C18 C19 C20 . . . . 4(2) ?
    C18 C19 C20 C21 . . . . -4(2) ?
    C17 N3 C21 N4 . . . . -179.9(12) ?
    Pt1 N3 C21 N4 . . . . 6.9(16) ?
    C17 N3 C21 C20 . . . . -1.9(19) ?
    Pt1 N3 C21 C20 . . . . -175.0(9) ?
    C22 N4 C21 N3 . . . . -161.1(12) ?
    C22 N4 C21 C20 . . . . 20.9(19) ?
    C19 C20 C21 N3 . . . . 3(2) ?
    C19 C20 C21 N4 . . . . -179.1(13) ?
    C21 N4 C22 P1 . . . . -178.1(10) ?
    C29 P1 C22 N4 . . . . -148.3(9) ?
    C23 P1 C22 N4 . . . . 103.6(10) ?
    Pt2 P1 C22 N4 . . . . -22.4(10) ?
    C22 P1 C23 C28 . . . . 155.5(14) ?
    C29 P1 C23 C28 . . . . 48.1(16) ?
    Pt2 P1 C23 C28 . . . . -78.4(15) ?
    C22 P1 C23 C24 . . . . -31.1(16) ?
    C29 P1 C23 C24 . . . . -138.5(14) ?
    Pt2 P1 C23 C24 . . . . 95.0(14) ?
    C28 C23 C24 C25 . . . . 5(3) ?
    P1 C23 C24 C25 . . . . -168.3(16) ?
    C23 C24 C25 C26 . . . . -3(3) ?
    C24 C25 C26 C27 . . . . 1(3) ?
    C25 C26 C27 C28 . . . . 0(3) ?
    C24 C23 C28 C27 . . . . -4(3) ?
    P1 C23 C28 C27 . . . . 169.1(16) ?
    C26 C27 C28 C23 . . . . 2(3) ?
    C22 P1 C29 C34 . . . . -45.2(13) ?
    C23 P1 C29 C34 . . . . 63.8(13) ?
    Pt2 P1 C29 C34 . . . . -170.5(10) ?
    C22 P1 C29 C30 . . . . 134.6(11) ?
    C23 P1 C29 C30 . . . . -116.4(12) ?
    Pt2 P1 C29 C30 . . . . 9.3(12) ?
    C34 C29 C30 C31 . . . . -1(2) ?
    P1 C29 C30 C31 . . . . 179.5(12) ?
    C29 C30 C31 C32 . . . . -1(3) ?
    C30 C31 C32 C33 . . . . 3(3) ?
    C31 C32 C33 C34 . . . . -3(3) ?
    C32 C33 C34 C29 . . . . 1(2) ?
    C30 C29 C34 C33 . . . . 1(2) ?
    P1 C29 C34 C33 . . . . -179.5(12) ?
    C39 N5 C35 C36 . . . . 2(3) ?
    Pt2 N5 C35 C36 . . . . 178.0(16) ?
    N5 C35 C36 C37 . . . . -5(4) ?
    C35 C36 C37 C38 . . . . 7(4) ?
    C36 C37 C38 C39 . . . . -6(3) ?
    C35 N5 C39 C38 . . . . -2(3) ?
    Pt2 N5 C39 C38 . . . . -178.4(14) ?
    C35 N5 C39 C40 . . . . -178.5(17) ?
    Pt2 N5 C39 C40 . . . . 4.7(19) ?
    C37 C38 C39 N5 . . . . 4(3) ?
    C37 C38 C39 C40 . . . . -179.3(18) ?
    C44 N6 C40 C41 . . . . 8(3) ?
    Pt2 N6 C40 C41 . . . . 176.8(13) ?
    C44 N6 C40 C39 . . . . -175.5(13) ?
    Pt2 N6 C40 C39 . . . . -6.9(19) ?
    N5 C39 C40 N6 . . . . 1(2) ?
    C38 C39 C40 N6 . . . . -176.0(16) ?
    N5 C39 C40 C41 . . . . 176.8(17) ?
    C38 C39 C40 C41 . . . . 0(3) ?
    N6 C40 C41 C42 . . . . -6(3) ?
    C39 C40 C41 C42 . . . . 178.6(18) ?
    C40 C41 C42 C43 . . . . 0(3) ?
    C41 C42 C43 C44 . . . . 3(3) ?
    C40 N6 C44 C43 . . . . -5(2) ?
    Pt2 N6 C44 C43 . . . . -173.6(12) ?
    C40 N6 C44 C45 . . . . 179.0(14) ?
    Pt2 N6 C44 C45 . . . . 10.1(17) ?
    C42 C43 C44 N6 . . . . -1(3) ?
    C42 C43 C44 C45 . . . . 174.6(17) ?
    N6 C44 C45 C46 . . . . 172.9(14) ?
    C43 C44 C45 C46 . . . . -3(3) ?
    N6 C44 C45 C50 . . . . -7(2) ?
    C43 C44 C45 C50 . . . . 176.9(15) ?
    C44 C45 C46 C47 . . . . -176.8(16) ?
    C50 C45 C46 C47 . . . . 3(3) ?
    C45 C46 C47 C48 . . . . -5(3) ?
    C46 C47 C48 C49 . . . . 2(3) ?
    C47 C48 C49 C50 . . . . 2(3) ?
    C48 C49 C50 C45 . . . . -4(2) ?
    C48 C49 C50 Pt2 . . . . 176.0(13) ?
    C46 C45 C50 C49 . . . . 1(2) ?
    C44 C45 C50 C49 . . . . -179.1(14) ?
    C46 C45 C50 Pt2 . . . . -179.0(12) ?
    C44 C45 C50 Pt2 . . . . 1.2(16) ?
    N6 Pt2 C50 C49 . . . . -176.6(17) ?
    N5 Pt2 C50 C49 . . . . -165.9(15) ?
    P1 Pt2 C50 C49 . . . . 9.2(16) ?
    N6 Pt2 C50 C45 . . . . 3.1(10) ?
    N5 Pt2 C50 C45 . . . . 14(2) ?
    P1 Pt2 C50 C45 . . . . -171.1(9) ?
