# Supplementary material for: {μ-N-[(Diphenyl­phosphino)meth­yl]pyridin-2-amine-κ2 N 1:P}bis­{[2-(2,2′-bipyridin-6-yl)phenyl-κ3 N,N′,C 1]platinum(II)} bis­(perchlorate)
Source: Acta Crystallogr Sect E Struct Rep Online. 2008 Aug 9;64(Pt 9):m1146–7. doi: 10.1107/S1600536808024525 (PMC2960491; doi:10.1107/S1600536808024525)
Supplement: Supplementary file 2 [file e-64-m1146-Isup2.hkl]

# 
# h,k,l, Fc-squared, Fo-squared, sigma(Fo-squared) and status flag 
# 
data_I
_shelx_title ' 51028D in P2(1)/n' 
_shelx_refln_list_code          4 
_shelx_F_calc_maximum      745.86 
_exptl_crystal_F_000      2600.00 
_reflns_d_resolution_high  0.8406 
 
loop_ 
 _symmetry_equiv_pos_as_xyz 
 'x, y, z' 
 '-x+1/2, y+1/2, -z+1/2' 
 '-x, -y, -z' 
 'x-1/2, -y-1/2, z-1/2' 
 
_cell_length_a    14.8452 
_cell_length_b    17.9268 
_cell_length_c    18.4808 
_cell_angle_alpha  90.000 
_cell_angle_beta  109.697 
_cell_angle_gamma  90.000 
 
_shelx_F_squared_multiplier     1.000 
 
loop_ 
 _refln_index_h 
 _refln_index_k 
 _refln_index_l 
 _refln_F_squared_calc 
 _refln_F_squared_meas 
 _refln_F_squared_sigma 
 _refln_observed_status 
   2   0   0     4764.69     6021.48    213.34 o 
   4   0   0   107783.41    96608.63  31698.76 o 
   6   0   0      108.45      151.23     80.50 o 
   8   0   0      634.05      520.72    161.53 o 
  10   0   0        6.77     -320.80    213.86 o 
  12   0   0    20957.84    18259.10   7275.41 o 
  14   0   0       17.17     -751.05    500.70 o 
   1   1   0     9041.19     9060.52    222.05 o 
   2   1   0     1627.91     3010.43    520.29 o 
   3   1   0    38625.64    37909.95   6169.35 o 
   4   1   0   422397.25   369107.47  74576.40 o 
   5   1   0      145.27       96.14     78.81 o 
   6   1   0     5436.01     5065.87    782.10 o 
   7   1   0     2326.02     1948.25    385.86 o 
   8   1   0    97199.18    75858.03  13121.09 o 
   9   1   0      204.74      -24.18    109.04 o 
  10   1   0      308.06     -173.80    238.70 o 
  11   1   0       17.51     -277.86    185.24 o 
  12   1   0    13455.32    11255.22   2367.32 o 
  13   1   0     8027.90     7535.37   2162.45 o 
  14   1   0      196.41     -557.30    444.10 o 
   1   2   0    29760.75    25543.45   2327.17 o 
   2   2   0    43937.86    50176.79   2684.20 o 
   3   2   0    21790.03    23402.17   4354.48 o 
   4   2   0   170455.05   151056.42  33123.18 o 
   5   2   0    19539.95    20498.75   2619.22 o 
   6   2   0     3726.08     4660.67    736.02 o 
   7   2   0    40158.44    35782.60   6256.15 o 
   8   2   0      515.16      212.10    156.87 o 
   9   2   0    12743.90     9207.92   2094.30 o 
  10   2   0       80.63      -94.27    192.06 o 
  11   2   0    19861.60    19279.76   3852.94 o 
  12   2   0     8662.66     9209.50   1831.89 o 
  13   2   0      280.09     -557.46    526.83 o 
  14   2   0     4138.47     2081.29   1793.82 o 
  15   2   0     2156.59     1016.62   1758.99 o 
   1   3   0    18031.99    11744.68   2814.81 o 
   2   3   0    11258.54    13122.97   3212.16 o 
   3   3   0   260426.92   332928.72  51545.82 o 
   4   3   0      178.93      297.66    114.99 o 
   5   3   0     4096.51     3922.89    380.53 o 
   6   3   0    33874.15    32085.07   3668.76 o 
   7   3   0    23554.21    21643.30   3473.13 o 
   8   3   0    16717.32    12456.88   2520.46 o 
   9   3   0    12613.10     9668.15   2198.49 o 
  10   3   0    36804.27    33583.30   5932.43 o 
  11   3   0       76.87      -59.97    218.17 o 
  12   3   0      612.45       32.92    312.33 o 
  13   3   0    11380.76    10379.62   2645.59 o 
  14   3   0       48.29      100.14    505.06 o 
  15   3   0     4423.15     3578.92   2465.00 o 
  16   3   0       18.57     -925.70    617.13 o 
   1   4   0    14920.90     6792.77   3574.57 o 
   2   4   0    60417.06    63992.69  21572.08 o 
   3   4   0    15970.78    21789.09   5193.21 o 
   4   4   0     2088.23     2300.08    455.96 o 
   5   4   0    60174.96    64570.05  10209.56 o 
   6   4   0    19917.12    20225.07   1891.67 o 
   7   4   0    43123.69    44477.53   4123.39 o 
   8   4   0      800.88      736.57    252.45 o 
   9   4   0      419.03      374.90    246.82 o 
  10   4   0    12387.81    10536.62   1423.41 o 
  11   4   0    26263.93    26140.31   3627.96 o 
  12   4   0      347.71      -75.16    355.35 o 
  13   4   0      718.23     -546.57    492.04 o 
  14   4   0    12393.90    10458.07   2177.65 o 
  15   4   0     3514.97     2748.63   1616.62 o 
  16   4   0      196.00     -901.26    600.84 o 
   1   5   0     4392.96     2086.31    990.52 o 
   2   5   0    15514.99    16086.62   6060.65 o 
   3   5   0    14983.81    16100.70   4756.55 o 
   4   5   0      607.05      726.52    242.05 o 
   5   5   0    22285.01    26330.56   4692.58 o 
   6   5   0    95896.09   104277.48  16696.26 o 
   7   5   0    34957.97    35929.29   4115.62 o 
   8   5   0    10149.50     9759.74    704.56 o 
   9   5   0    22530.83    21926.70   1566.95 o 
  10   5   0    44818.11    43581.94   4364.73 o 
  11   5   0     1254.40      584.66    682.73 o 
  12   5   0      863.51      176.58    306.78 o 
  13   5   0     2056.49      947.96    397.89 o 
  14   5   0     1222.39      -62.04    721.18 o 
  15   5   0       85.28     -474.58    500.70 o 
  16   5   0       38.47    -1275.94    955.69 o 
   1   6   0    49362.16    22151.94  11000.20 o 
   2   6   0    25069.22    22202.97   9998.08 o 
   3   6   0    59342.12    51807.04  20793.40 o 
   4   6   0    20871.81    25101.75   6588.72 o 
   5   6   0     2427.78     2456.38    587.18 o 
   6   6   0     3322.78     3403.13    778.16 o 
   7   6   0    18559.91    20049.47   2968.00 o 
   8   6   0     1668.79     2269.83    414.55 o 
   9   6   0     9979.73    10543.43    768.46 o 
  10   6   0     4760.82     4243.05   1099.37 o 
  11   6   0     4151.50     3240.55   1038.41 o 
  12   6   0      283.40     -532.27    354.84 o 
  13   6   0    10127.52     9304.50   2444.73 o 
  14   6   0     7850.93     8232.96    770.65 o 
  15   6   0     2818.79     1251.73    857.72 o 
   1   7   0    87160.23    39204.84  13573.37 o 
   2   7   0    19984.80    19727.81   9369.52 o 
   3   7   0     7248.04     6891.30   2765.46 o 
   4   7   0     8522.23     8746.74   2989.34 o 
   5   7   0    73811.72    90018.98  25555.55 o 
   6   7   0     5782.98     5658.96   1216.32 o 
   7   7   0    25357.96    28735.38   5278.70 o 
   8   7   0     3450.92     3245.77    324.25 o 
   9   7   0     4063.17     4334.77    577.03 o 
  10   7   0     4099.49     3946.07    851.19 o 
  11   7   0    11978.68    10815.51   1517.34 o 
  12   7   0      208.22     -469.69    635.67 o 
  13   7   0     1359.18      651.68    448.62 o 
  14   7   0      449.17     -770.65    513.76 o 
  15   7   0     1295.15     -744.09    816.36 o 
   0   8   0       16.48      208.99    134.97 o 
   2   8   0     3367.52     3608.50   1561.71 o 
   3   8   0   141826.11   123131.60  57900.52 o 
   4   8   0     1232.08     1032.19    371.42 o 
   5   8   0     7375.66     7400.75   2606.41 o 
   6   8   0      603.84      397.97    155.53 o 
   7   8   0    25331.37    25740.27   5199.63 o 
   8   8   0       24.90     -102.68    152.79 o 
   9   8   0    17955.35    22372.83   4237.86 o 
  10   8   0       60.58      -21.90    301.70 o 
  11   8   0        9.82     -368.94   1014.46 o 
  12   8   0      393.53      -66.09    402.74 o 
  13   8   0    11461.88    12024.56    784.57 o 
  14   8   0       23.18     -684.15    456.10 o 
  15   8   0     1692.56      620.32    555.75 o 
   2   9   0     2692.76     2737.53   1349.24 o 
   3   9   0      396.08      247.19    155.19 o 
   4   9   0      555.51      539.72    240.18 o 
   5   9   0    31168.71    29117.25  11461.54 o 
   6   9   0    13599.13    14236.70   4579.92 o 
   7   9   0    21073.44    21564.83   4510.23 o 
   8   9   0     2624.55     3318.64    945.38 o 
   9   9   0     6166.58     9329.44   2045.04 o 
  10   9   0    14900.52    13839.54    705.44 o 
  11   9   0     7744.66     6611.36    611.73 o 
  12   9   0      368.73      -61.34    394.15 o 
  13   9   0       71.48     -635.76    423.84 o 
  14   9   0      545.31     -158.59    471.99 o 
  15   9   0      498.52     -599.78    542.75 o 
   0  10   0    15725.06    11463.89    566.01 o 
   2  10   0    43942.54    21377.91   6524.36 o 
   3  10   0    24208.40    18369.28   8644.98 o 
   4  10   0     5966.04     5276.81   2403.40 o 
   5  10   0     4692.06     5929.53   2201.14 o 
   6  10   0     6841.83     8263.28   2493.63 o 
   7  10   0     2252.46     2965.08    864.25 o 
   8  10   0      264.68      356.65    215.12 o 
   9  10   0      191.02     -217.98    224.00 o 
  10  10   0     5114.49     4586.84    520.89 o 
  11  10   0     1527.61     1607.83    439.67 o 
  12  10   0     1403.20      478.56    459.89 o 
  13  10   0     3932.46     4162.61   1652.32 o 
  14  10   0     6000.19     7722.68    791.11 o 
   1  11   0     3372.58     2970.52    248.46 o 
   2  11   0    10730.67     8353.30   3455.90 o 
   3  11   0    19927.39    17920.60   7940.93 o 
   4  11   0       19.86     -113.45    138.76 o 
   5  11   0     2714.23     3091.58   1322.88 o 
   6  11   0    53235.05    58574.57  18812.11 o 
   7  11   0    17592.66    21452.76   7621.55 o 
   8  11   0     1119.08      890.49    262.73 o 
   9  11   0     7576.17     8492.14   1538.79 o 
  10  11   0    23707.13    22319.78   1177.74 o 
  11  11   0     1738.05     1599.82    572.54 o 
  12  11   0      483.47     -325.67    405.74 o 
  13  11   0     1968.14     1527.74    574.05 o 
  14  11   0     2275.09     1389.28    724.93 o 
   0  12   0     1759.49     1676.26    322.19 o 
   1  12   0    11812.23     8222.86    851.19 o 
   2  12   0    31947.09    29197.95  12005.99 o 
   3  12   0      423.75      161.05    148.60 o 
   4  12   0       25.22       42.53    248.11 o 
   5  12   0    17805.48    16010.44   7008.38 o 
   6  12   0     5067.57     5402.86   2048.27 o 
   7  12   0     7788.45    10091.38   3994.73 o 
   8  12   0     1938.71     2478.98    709.50 o 
   9  12   0     1755.25     2824.53   1026.98 o 
  10  12   0     3637.24     3413.15    530.90 o 
  11  12   0     8435.07     7617.11   1325.77 o 
  12  12   0      369.76     -431.77    611.73 o 
  13  12   0        3.93     -275.78    964.39 o 
   1  13   0    21347.65    18829.68   6958.62 o 
   2  13   0     2491.62     1907.98    481.53 o 
   3  13   0    34933.89    31084.72  11618.44 o 
   4  13   0    13967.86    15317.56   6124.65 o 
   5  13   0     1160.48      702.54    279.50 o 
   6  13   0     9111.11    12664.64   5261.72 o 
   7  13   0    10633.27    13566.75   5346.62 o 
   8  13   0    15901.54    21075.80   7943.74 o 
   9  13   0     6063.05     7234.24   2131.01 o 
  10  13   0     7827.99     7197.65    640.36 o 
  11  13   0       59.27       -2.39    403.47 o 
  12  13   0     1247.40     1708.86    536.09 o 
  13  13   0     4330.25     4624.01   2446.91 o 
   1  14   0     1233.20     1114.46    262.68 o 
   2  14   0     1735.11     1521.35    615.14 o 
   3  14   0     3187.01     2971.14   1106.69 o 
   4  14   0    28746.27    26923.47  10038.30 o 
   5  14   0     9886.36    10486.43   3947.39 o 
   6  14   0      801.25      867.71    324.59 o 
   7  14   0    11073.46    14850.22   5842.97 o 
   8  14   0      408.90      493.32    346.25 o 
   9  14   0     4659.18     4793.94   1495.28 o 
  10  14   0     1513.21      973.63    446.63 o 
  11  14   0     6659.60     6390.61    816.36 o 
  12  14   0     8558.74     8635.78   1164.68 o 
   1  15   0     6044.40     6944.99   2183.93 o 
   2  15   0      900.53      747.21    222.30 o 
   3  15   0     3384.97     3635.97   1257.24 o 
   4  15   0    38218.53    37474.18  13223.99 o 
   5  15   0       21.58     -101.63    296.40 o 
   6  15   0      380.44     -177.14    300.31 o 
   7  15   0      513.30      502.01    331.84 o 
   8  15   0    35813.75    47796.84  19679.75 o 
   9  15   0      340.76       75.30    321.19 o 
  10  15   0       15.06     -194.91    912.15 o 
  11  15   0       24.63      276.07    439.72 o 
   0  16   0    63739.79    67166.01  29928.89 o 
   1  16   0       66.83      127.86    211.46 o 
   2  16   0     1223.05     1512.91    249.23 o 
   3  16   0      183.20     -133.96    220.25 o 
   4  16   0    26299.50    32471.43  13057.43 o 
   5  16   0     2658.50     3498.76   1515.17 o 
   6  16   0       73.09     -328.32    383.15 o 
   7  16   0      121.62      251.26    346.17 o 
   8  16   0       17.35      319.75    374.16 o 
   9  16   0      941.18     1388.02    368.68 o 
  10  16   0       87.85     -346.30    458.96 o 
   1  17   0     7926.21     9431.94   2309.50 o 
   2  17   0       14.27      -21.36    235.94 o 
   3  17   0     6234.42     7611.03   2891.01 o 
   4  17   0    19143.87    24212.78  10828.21 o 
   5  17   0      432.38      434.97    338.79 o 
   6  17   0       78.85     -109.87    389.68 o 
   7  17   0     3915.37     4590.54   2013.69 o 
   8  17   0    15742.71    21083.83  10020.56 o 
   9  17   0     2780.23     2763.65    812.52 o 
  10  17   0       65.10       38.61    504.91 o 
   0  18   0    22576.80    26466.04  11000.20 o 
   1  18   0     4149.35     5553.84   1265.04 o 
   2  18   0     3940.85     4536.72   1102.90 o 
   3  18   0      379.69      618.26    362.27 o 
   4  18   0     5425.76     7202.17   2914.95 o 
   5  18   0    10648.09    12705.12   6221.76 o 
   6  18   0     1582.13     1478.48    498.52 o 
   7  18   0     4570.97     6667.25   2026.75 o 
   8  18   0        6.00      428.18    438.19 o 
   1  19   0     4533.02     5253.00   1178.94 o 
   2  19   0     1526.42     1394.18    355.15 o 
   3  19   0    11619.77    13719.72   2765.57 o 
   4  19   0     1743.01     1961.02    392.81 o 
   5  19   0      247.42      118.78    389.73 o 
   6  19   0     6168.33     7662.12   3271.98 o 
   7  19   0     5641.25     8478.93   3811.86 o 
   0  20   0     1419.81     1697.70    644.38 o 
   1  20   0     5356.03     7663.72   1610.99 o 
   2  20   0    14473.77    18769.02   4348.32 o 
   3  20   0      876.50      636.31    355.17 o 
   4  20   0      285.06       90.96    343.78 o 
   5  20   0     1335.05     1885.65    434.26 o 
   1  21   0      904.01     1074.61    378.37 o 
   2  21   0     3166.54     3296.66    457.94 o 
 -13   0   1    12553.64    11990.44   4680.47 o 
 -11   0   1      208.43     -529.00    352.67 o 
  -9   0   1    16574.64    12703.08   3389.24 o 
  -7   0   1    88517.91    55973.84  13257.81 o 
  -5   0   1     1276.11      720.44    304.25 o 
  -3   0   1   556310.69   403019.63 181275.73 o 
   3   0   1    69063.68    74406.48  16736.49 o 
   5   0   1    20769.07    19918.87   4793.67 o 
   7   0   1    29887.01    25521.08   6554.84 o 
   9   0   1    30089.87    24504.54   7040.30 o 
  11   0   1      374.41     -293.18    522.47 o 
  13   0   1    23330.28    19649.62   8128.78 o 
 -14   1   1     1051.64      361.38    470.22 o 
 -13   1   1       32.98      -17.55    297.08 o 
 -12   1   1     4573.26     2990.92    877.92 o 
 -11   1   1    30621.82    27439.36   5774.06 o 
 -10   1   1     1787.34     1391.22    409.89 o 
  -9   1   1     9924.64     8182.57   1541.48 o 
  -8   1   1       18.99     -118.74     79.16 o 
  -7   1   1    14317.05    11475.36   1756.64 o 
  -6   1   1     4362.44     3344.57    587.39 o 
  -5   1   1    79643.13    62365.79  10179.95 o 
  -4   1   1     8295.40     7972.09   1263.51 o 
  -3   1   1    97856.13    83963.63  16819.44 o 
  -2   1   1     8344.27     8771.85   1512.99 o 
   0   1   1    94953.59   101467.54  16218.38 o 
   1   1   1   257373.14   321294.81   4003.44 o 
   2   1   1     1631.63     1876.03    102.51 o 
   3   1   1    11477.78    13200.37   1568.16 o 
   4   1   1    10622.32     9834.42   1227.96 o 
   5   1   1    81411.66    76564.91  10900.83 o 
   6   1   1     1225.35     1315.94    194.19 o 
   7   1   1     3797.10     3275.14    545.48 o 
   8   1   1        5.86     -126.30     84.20 o 
   9   1   1     9599.48     8987.79   1669.75 o 
  10   1   1      406.74      -98.12    262.10 o 
  11   1   1    21076.97    18640.28   3601.56 o 
  12   1   1     3494.03     3087.11    957.74 o 
  13   1   1     2122.66     1125.33    462.36 o 
  14   1   1      680.47      735.81    544.24 o 
  15   1   1     3303.23      915.02   2238.37 o 
 -14   2   1     1393.50      966.57    557.30 o 
 -13   2   1     1973.37      -83.39    778.75 o 
 -12   2   1    17558.14    17693.14   3360.24 o 
 -11   2   1     1484.55      720.46    470.10 o 
 -10   2   1     6020.21     5841.86    713.28 o 
  -9   2   1    23864.14    21230.49   3079.39 o 
  -8   2   1    55143.34    45917.53   6541.08 o 
  -7   2   1    75534.43    62792.18   9325.15 o 
  -6   2   1    14007.50    12749.62   1707.76 o 
  -5   2   1    12345.34    12185.48   1240.17 o 
  -4   2   1   241302.47   229616.23  22476.28 o 
  -3   2   1    52933.47    64664.84   5063.93 o 
  -2   2   1     9989.61     9454.48   1354.07 o 
  -1   2   1      794.85      712.22    182.86 o 
   0   2   1     5104.57     4309.50   1190.80 o 
   1   2   1      919.21      961.05    171.98 o 
   2   2   1      695.84      551.42    252.81 o 
   3   2   1    51296.05    46190.17  15307.40 o 
   4   2   1    48724.85    46770.52   7996.65 o 
   5   2   1    19116.40    18321.85   2739.83 o 
   6   2   1    22676.36    19943.48   3027.71 o 
   7   2   1    27661.16    17573.42   4666.88 o 
   8   2   1    60809.96    38883.89  10417.31 o 
   9   2   1    27521.41    23088.20   3408.63 o 
  10   2   1     2103.73     1206.04    526.00 o 
  11   2   1     3051.96     2247.47    810.05 o 
  12   2   1    12097.74    10354.32   1981.46 o 
  13   2   1     4494.02     4218.92   1583.66 o 
  14   2   1      121.90     -404.92    513.76 o 
  15   2   1      406.44      -78.37    548.59 o 
 -16   3   1     9715.72     7987.86   3193.60 o 
 -15   3   1     2118.07     1077.39   1311.99 o 
 -14   3   1       10.56     -648.74    470.22 o 
 -13   3   1    10400.30     9066.56   1813.75 o 
 -12   3   1    24362.60    21838.74   3651.20 o 
 -11   3   1     2523.92     2821.10    569.36 o 
 -10   3   1     1503.33      876.78    361.98 o 
  -9   3   1    11205.79     9169.45   1454.64 o 
  -8   3   1     8886.21     8198.60   1110.84 o 
  -7   3   1     8773.53     8774.95    960.20 o 
  -6   3   1    36096.88    38234.11   2985.62 o 
  -5   3   1     1784.43     2092.45    265.46 o 
  -4   3   1   226042.44   227701.11  28634.09 o 
  -3   3   1   236992.06   267722.88  41312.94 o 
  -2   3   1    73298.84    63532.87  24753.79 o 
  -1   3   1    12006.31    10115.91   4844.22 o 
   0   3   1   133624.70   127081.27  42005.39 o 
   1   3   1      995.04     1079.43    243.82 o 
   2   3   1    14838.25    15334.25    607.37 o 
   3   3   1   105383.77    70547.81  46621.84 o 
   4   3   1    45435.73    51586.31   6680.76 o 
   5   3   1     7460.83     7332.27    876.47 o 
   6   3   1     9578.72     9697.36   1298.66 o 
   7   3   1     4196.16     3814.85    782.76 o 
   8   3   1       41.03     -159.27    111.64 o 
   9   3   1     6838.34     6686.45   1014.92 o 
  10   3   1     4974.12     4202.45    853.78 o 
  11   3   1     1722.99      859.20    477.81 o 
  12   3   1    16734.15    15728.66   2638.17 o 
  13   3   1     4401.32     3362.41   1525.25 o 
  14   3   1      726.65     -186.31    468.32 o 
  15   3   1     2759.46     1559.79   1077.60 o 
  16   3   1     8820.88     8610.14   3495.91 o 
 -16   4   1       39.91     -935.88    623.92 o 
 -15   4   1     1825.48     -115.96    703.62 o 
 -14   4   1      711.69     -756.94    571.76 o 
 -13   4   1      358.96     -445.66    297.10 o 
 -12   4   1     8038.36     7633.58    969.03 o 
 -11   4   1    14659.52    11751.89   1332.20 o 
 -10   4   1      132.57       28.83    187.50 o 
  -9   4   1     9025.70     8339.54    956.82 o 
  -8   4   1   129832.39   123526.81   8694.64 o 
  -7   4   1    22888.28    24722.51   1531.44 o 
  -6   4   1     1368.81     1631.52    171.42 o 
  -5   4   1    37645.78    35656.46   5665.34 o 
  -4   4   1    44753.59    49434.39   8717.81 o 
  -3   4   1    64379.58    62254.46  19077.07 o 
  -2   4   1     5298.10     6305.35   2901.89 o 
  -1   4   1    38954.33    32095.25  15162.11 o 
   0   4   1    59122.24    35798.30  18939.58 o 
   1   4   1   151780.61   122207.27  32569.55 o 
   2   4   1    17444.47    15736.71   2941.08 o 
   3   4   1      417.76      550.74    125.70 o 
   4   4   1    56660.04    59666.11  12732.70 o 
   5   4   1    40884.80    42322.66   8055.37 o 
   6   4   1     4003.69     4148.85    581.20 o 
   7   4   1    16453.46    17565.79   2084.04 o 
   8   4   1    54916.74    45435.80   7544.23 o 
   9   4   1     7683.98     7674.74   1236.49 o 
  10   4   1      848.56      530.97    423.00 o 
  11   4   1    12768.77    10924.88   1629.28 o 
  12   4   1     8785.26     7724.33   2145.74 o 
  13   4   1      990.52       80.56    714.04 o 
  14   4   1      157.84      413.62    522.47 o 
  15   4   1     2542.54      762.43   1160.78 o 
  16   4   1        2.46     -683.57    574.72 o 
 -16   5   1     2599.18     1981.45   1003.56 o 
 -15   5   1      582.75     -876.47    721.13 o 
 -14   5   1     4509.90     3576.80    488.47 o 
 -13   5   1    11064.77    11407.24    878.46 o 
 -12   5   1     8902.23     9095.00   1324.78 o 
 -11   5   1      296.15      -78.20    276.47 o 
 -10   5   1     8257.31     8893.53    672.40 o 
  -9   5   1    31048.82    30100.38   1368.17 o 
  -8   5   1      374.63      169.38    122.03 o 
  -7   5   1    59558.12    62976.27   6277.44 o 
  -6   5   1     1228.06     1328.02    433.64 o 
  -5   5   1    22983.62    32103.41   6305.61 o 
  -4   5   1    15550.19    14565.21   4188.36 o 
  -3   5   1    24033.43    23201.45   9323.16 o 
  -2   5   1     8958.21     7595.47   3986.40 o 
  -1   5   1      814.62      720.13    221.05 o 
   0   5   1    96487.39    78118.15   1058.00 o 
   1   5   1     4949.35     4107.95    997.05 o 
   2   5   1    10957.16     9549.94   1837.36 o 
   3   5   1    43174.11    58868.19  15428.05 o 
   4   5   1     4544.04     4624.04    948.36 o 
   5   5   1    29262.41    37063.30   7455.90 o 
   6   5   1    13829.79    16805.35   2907.54 o 
   7   5   1    15943.13    15539.09   2306.99 o 
   8   5   1     3330.87     2767.72    426.48 o 
   9   5   1    30908.66    29108.62   4510.78 o 
  10   5   1     1117.98      732.29    348.54 o 
  11   5   1     1216.47      713.73    429.31 o 
  12   5   1     3278.38     1856.67   1082.23 o 
  13   5   1     3350.61     1528.48    956.39 o 
  14   5   1     3272.17     1229.13    869.53 o 
  15   5   1     1133.17     -144.49   1114.61 o 
 -16   6   1      166.17     -851.63    640.03 o 
 -15   6   1     2506.55     1986.63    607.37 o 
 -14   6   1      308.99     -209.46    464.35 o 
 -13   6   1      408.28      107.71    385.74 o 
 -12   6   1      304.49     -285.27    355.75 o 
 -11   6   1     6871.27     7336.28    561.24 o 
 -10   6   1    23615.47    23127.93   1591.36 o 
  -9   6   1      804.43      481.79    162.28 o 
  -8   6   1     3963.45     3859.03    550.93 o 
  -7   6   1     2415.53     2206.66    331.59 o 
  -6   6   1    84175.72    90334.62  16878.32 o 
  -5   6   1    24899.63    27838.91   7606.40 o 
  -4   6   1     6304.55     5419.25   1982.35 o 
  -3   6   1    17728.11    15214.26   7352.30 o 
  -2   6   1    43483.79    39861.91  20943.71 o 
  -1   6   1    12927.00    11556.77   5368.55 o 
   0   6   1    19735.34     9596.63   5684.05 o 
   1   6   1    73594.44    44419.45  22030.87 o 
   2   6   1     3433.98     2696.66   1125.49 o 
   3   6   1     7827.11     8387.20   2555.68 o 
   4   6   1     9626.87    12393.79   3171.64 o 
   5   6   1    34180.38    40832.64   8623.83 o 
   6   6   1    61081.39    74659.70  13995.47 o 
   7   6   1     4504.71     4712.42    763.34 o 
   8   6   1     6499.64     5980.69    997.33 o 
   9   6   1      540.54       45.92    201.18 o 
  10   6   1    17292.01    16487.39   3378.57 o 
  11   6   1     4961.31     4221.69   1793.82 o 
  12   6   1      757.90     1097.19    526.83 o 
  13   6   1     2167.98      267.80   1338.83 o 
  14   6   1      755.97     -292.29    842.48 o 
  15   6   1     2489.87      894.20   1630.55 o 
 -15   7   1      185.05     -914.32    609.55 o 
 -14   7   1    18342.45    21190.60   3178.37 o 
 -13   7   1      800.34      515.84    431.60 o 
 -12   7   1      210.06     -503.39    335.59 o 
 -11   7   1     1136.11      821.48    359.75 o 
 -10   7   1     5989.14     5694.53    469.92 o 
  -9   7   1     8809.91     9974.92   1482.92 o 
  -8   7   1     2384.60     2576.06    322.59 o 
  -7   7   1      118.97      186.96    124.49 o 
  -6   7   1    30427.84    30204.64   7508.24 o 
  -5   7   1    10109.16     9558.51   3307.93 o 
  -4   7   1     5313.55     4958.12   1941.39 o 
  -3   7   1     2346.51     2272.37   1142.11 o 
  -2   7   1   197038.11   165936.81  82816.78 o 
  -1   7   1      228.85      157.49     81.92 o 
   0   7   1     6040.84     2841.67   1428.09 o 
   1   7   1      129.89      117.63    113.20 o 
   2   7   1   174539.08   112728.07  46550.01 o 
   3   7   1     9621.94    11872.09   3769.09 o 
   4   7   1     2672.79     2754.51    941.72 o 
   5   7   1    15694.54    21732.38   4838.10 o 
   6   7   1    13308.23    14724.58   3212.44 o 
   7   7   1     1048.84     1546.74    375.49 o 
   8   7   1       25.47     -215.43    143.62 o 
   9   7   1     4348.10     3950.65    698.48 o 
  10   7   1     9317.14     7552.34   2224.86 o 
  11   7   1      105.45     -702.07    468.05 o 
  12   7   1       58.32     -707.48    535.53 o 
  13   7   1      483.27     -296.07    491.99 o 
  14   7   1    16387.02    15150.73   3766.15 o 
  15   7   1        2.88     -296.07    631.32 o 
 -15   8   1        3.42     -670.93    500.42 o 
 -14   8   1     1493.01     1108.48    513.85 o 
 -13   8   1        6.69     -306.73    419.48 o 
 -12   8   1      983.28     1122.71    546.42 o 
 -11   8   1     3125.55     2392.05    435.03 o 
 -10   8   1    55576.34    60737.46   7917.41 o 
  -9   8   1      593.58      486.36    220.93 o 
  -8   8   1       15.07     -240.97    180.26 o 
  -7   8   1      719.56      587.45    240.69 o 
  -6   8   1    98223.16    97721.48  35511.11 o 
  -5   8   1      134.40      125.78    146.64 o 
  -4   8   1     2465.71     2385.71   1095.01 o 
  -3   8   1      255.85      119.77    125.70 o 
  -2   8   1    30305.04    28634.94  12941.59 o 
  -1   8   1      327.06      439.06    211.57 o 
   0   8   1    11635.97     6531.69   2827.88 o 
   1   8   1     4160.93     2407.33   1510.81 o 
   2   8   1    22660.23    14191.71   7490.93 o 
   3   8   1      567.30      494.11    278.61 o 
   4   8   1     1236.33     1277.28    434.47 o 
   5   8   1     2119.41     3015.14    915.92 o 
   6   8   1    88228.10    96260.88  21591.13 o 
   7   8   1     1885.86     2513.46    532.64 o 
   8   8   1      499.17      352.18    166.57 o 
   9   8   1       46.05      113.65    282.68 o 
  10   8   1    35470.62    31724.49   6676.75 o 
  11   8   1      663.10     -404.53    333.96 o 
  12   8   1      156.36     -509.66    359.02 o 
  13   8   1       14.95     -884.51    888.20 o 
  14   8   1      685.80    -1146.17    764.11 o 
  15   8   1      141.87     -370.08    635.67 o 
 -15   9   1       24.72     -891.50    744.52 o 
 -14   9   1    11219.04    12429.63   3069.52 o 
 -13   9   1     2585.31     1823.50    528.24 o 
 -12   9   1      304.35      -11.14    376.66 o 
 -11   9   1     3789.77     3546.61    496.62 o 
 -10   9   1     2672.99     3693.05    879.70 o 
  -9   9   1    11470.95    12281.43   3063.06 o 
  -8   9   1      564.92      417.49    302.62 o 
  -7   9   1    10407.83     9943.57   2645.43 o 
  -6   9   1    19778.15    17562.59   5416.17 o 
  -5   9   1     2323.59     2055.12    809.71 o 
  -4   9   1     3175.25     4008.03   1676.40 o 
  -3   9   1     6916.61     7032.58   3243.12 o 
  -2   9   1   122620.99   108538.07  48337.27 o 
  -1   9   1      101.33       59.37    105.86 o 
   0   9   1     2180.85      877.96    276.47 o 
   1   9   1     2480.95     1581.92    973.10 o 
   2   9   1    90974.87    40878.20  29171.31 o 
   3   9   1    14202.03    14090.45   5813.86 o 
   4   9   1     2103.84     3020.16   1044.36 o 
   5   9   1     7568.24     7994.53   2424.13 o 
   6   9   1    18949.16    22551.74   5926.10 o 
   7   9   1    11064.44    11620.36   2544.45 o 
   8   9   1       66.64       55.56    168.31 o 
   9   9   1     6412.83     4690.54    679.21 o 
  10   9   1     6214.36     5256.33    515.94 o 
  11   9   1     2650.78     1708.30    454.28 o 
  12   9   1      220.12     -445.54    559.48 o 
  13   9   1     1062.74       55.18    474.58 o 
  14   9   1     8947.17     8619.50    810.57 o 
 -14  10   1      203.52     -393.76    502.82 o 
 -13  10   1     1065.27      563.92    498.43 o 
 -12  10   1      204.43     -228.02    402.11 o 
 -11  10   1     5379.42     4874.11    575.20 o 
 -10  10   1    15802.88    18260.63   3469.75 o 
  -9  10   1     1302.13     1993.67    299.56 o 
  -8  10   1     4625.39     5228.14   1297.96 o 
  -7  10   1      372.48      -29.69    217.41 o 
  -6  10   1    27330.17    26470.55   8555.37 o 
  -5  10   1    32431.65    26840.92  12132.88 o 
  -4  10   1    15950.42    12159.35   5656.31 o 
  -3  10   1    10984.97    10348.19   4465.90 o 
  -2  10   1     7075.82     6532.52   2482.84 o 
  -1  10   1    41560.53    39514.54  15814.84 o 
   0  10   1      307.72      129.10    169.80 o 
   1  10   1    85464.31    45046.64  23125.88 o 
   2  10   1     2206.50     1373.74    955.69 o 
   3  10   1     1772.29     1074.76    540.67 o 
   4  10   1    13069.51    12467.56   5222.00 o 
   5  10   1    13615.82    13879.91   4917.60 o 
   6  10   1    15408.88    17118.09   4733.64 o 
   7  10   1     7585.59     8348.35   2025.36 o 
   8  10   1     3464.41     4175.86    965.79 o 
   9  10   1      167.84      -95.16    292.58 o 
  10  10   1    12369.26     9650.81    644.38 o 
  11  10   1    11249.37    11200.71   1517.34 o 
  12  10   1       84.68     -261.58    383.63 o 
  13  10   1     1128.92     1233.75    497.77 o 
  14  10   1       30.54     -253.50    513.04 o 
 -14  11   1      938.63      918.53    574.58 o 
 -13  11   1    10480.48    11569.11   3483.14 o 
 -12  11   1     5055.92     5941.33   1458.57 o 
 -11  11   1      182.38      -34.92    355.34 o 
 -10  11   1     2964.75     3651.77    672.93 o 
  -9  11   1    22212.14    27160.75   7113.03 o 
  -8  11   1      420.08      188.73    253.95 o 
  -7  11   1    12260.06    15926.88   5949.64 o 
  -6  11   1      650.78      370.23    177.50 o 
  -5  11   1     8855.25     7661.11   3307.12 o 
  -4  11   1    20539.89    19016.90   8065.92 o 
  -3  11   1    18983.48    16255.33   6451.38 o 
  -2  11   1     4848.34     4061.98   1680.91 o 
  -1  11   1    10142.24    11283.90   4816.78 o 
   0  11   1    56184.13    29881.85   9036.58 o 
   1  11   1      673.38      419.68    204.63 o 
   2  11   1     6408.81     3743.99   1856.95 o 
   3  11   1    48433.73    42683.09  20125.77 o 
   4  11   1    30307.68    29494.64  11881.96 o 
   5  11   1    12533.25    12827.48   5153.92 o 
   6  11   1     2005.39     1773.30    621.16 o 
   7  11   1    16752.47    18225.22   4884.78 o 
   8  11   1     1170.34      785.12    254.22 o 
   9  11   1    11821.83    10217.60    643.75 o 
  10  11   1       94.53      550.36    373.71 o 
  11  11   1      488.89      124.74    413.42 o 
  12  11   1     3557.99     2737.19    575.35 o 
  13  11   1     4913.34     5109.37    706.07 o 
 -13  12   1        5.71     -681.00    457.93 o 
 -12  12   1     5128.45     4947.06   1661.02 o 
 -11  12   1     5729.64     5627.99    694.45 o 
 -10  12   1       80.67     -472.17    314.78 o 
  -9  12   1     5333.70     6394.07   1615.88 o 
  -8  12   1    27821.79    37109.69  14701.03 o 
  -7  12   1     5941.71     7323.34   2340.24 o 
  -6  12   1       28.70       27.35    252.53 o 
  -5  12   1    20759.87    19997.69   7991.28 o 
  -4  12   1    32807.04    30075.75  12219.05 o 
  -3  12   1      286.04      229.55    150.11 o 
  -2  12   1      187.88      333.87    171.06 o 
  -1  12   1    13639.51    11705.79   4462.62 o 
   0  12   1      680.52      753.05    273.02 o 
   1  12   1    12516.72     7663.49   2573.17 o 
   2  12   1       40.80       84.73    213.34 o 
   3  12   1      138.35      172.28    198.65 o 
   4  12   1    37453.18    31575.08  13538.13 o 
   5  12   1    17371.73    14858.30   4854.18 o 
   6  12   1      129.49       71.04    241.76 o 
   7  12   1    15118.20    23630.87   8683.91 o 
   8  12   1    25793.20    31632.00   9769.88 o 
   9  12   1     7229.58     6440.62    564.45 o 
  10  12   1       58.01     -505.65    655.27 o 
  11  12   1    10455.00     8204.60    673.62 o 
  12  12   1     3529.77     3331.93    606.24 o 
  13  12   1       45.05     -850.76    589.96 o 
 -13  13   1     3793.99     4372.38   1785.11 o 
 -12  13   1     6189.91     5995.34   1689.32 o 
 -11  13   1     5221.21     5217.58   1621.84 o 
 -10  13   1      819.38      200.31    742.34 o 
  -9  13   1      384.12      178.56    274.01 o 
  -8  13   1        5.83       18.97    286.64 o 
  -7  13   1        0.93      202.17    287.42 o 
  -6  13   1     2946.56     3250.22   1310.53 o 
  -5  13   1      716.91      750.86    352.56 o 
  -4  13   1    20803.42    20663.40   8172.82 o 
  -3  13   1     5431.25     4508.09   1576.71 o 
  -2  13   1    16069.70    14603.54   5225.67 o 
  -1  13   1    12814.55    12248.29   4570.99 o 
   0  13   1    59522.32    52456.37  19492.28 o 
   1  13   1    18976.52    11773.49   3089.11 o 
   2  13   1     5851.51     4813.20   1543.95 o 
   3  13   1     7292.42     7513.03   2729.34 o 
   4  13   1    12890.00    12773.76   4931.91 o 
   5  13   1     8603.06     8227.22   3231.20 o 
   6  13   1      261.53      241.03    204.92 o 
   7  13   1       31.38     -303.94    256.95 o 
   8  13   1     1527.31     1575.05    787.89 o 
   9  13   1      335.40      -14.79    366.11 o 
  10  13   1      378.31     -243.80    366.99 o 
  11  13   1     3186.93     2489.80    838.13 o 
  12  13   1     6259.06     6586.52    749.09 o 
 -12  14   1     3778.93     2619.11   1711.09 o 
 -11  14   1     1214.06      673.69    472.42 o 
 -10  14   1     2944.74     2114.51    494.28 o 
  -9  14   1     6097.05     7618.65   2171.33 o 
  -8  14   1    11172.17    18029.02   8807.99 o 
  -7  14   1    26592.55    33817.11  15606.65 o 
  -6  14   1     2559.38     3321.25   1502.10 o 
  -5  14   1     1276.34      558.16    452.81 o 
  -4  14   1     5573.53     5169.53   2135.92 o 
  -3  14   1    25391.95    25785.66   8908.08 o 
  -2  14   1      277.52      351.67    181.73 o 
  -1  14   1       86.05       36.88    168.54 o 
   0  14   1     3369.97     3452.91   1520.93 o 
   1  14   1     5220.45     4434.53   1543.98 o 
   2  14   1     2842.65     3346.02   1286.39 o 
   3  14   1    13261.78    11880.56   4001.99 o 
   4  14   1    20281.56    20003.72   7348.23 o 
   5  14   1     9582.27     9320.17   4012.19 o 
   6  14   1     2854.12     3803.26   1210.39 o 
   7  14   1    16512.02    23111.09   9920.42 o 
   8  14   1    13855.77    16468.65   5071.10 o 
   9  14   1    13536.72    10840.09   1171.21 o 
  10  14   1      338.79     -140.81    410.72 o 
  11  14   1     1596.81     1849.92    554.44 o 
  12  14   1     1883.43     2144.10    593.53 o 
 -12  15   1      248.59     -304.20    500.07 o 
 -11  15   1    14420.26    12300.02   3500.56 o 
 -10  15   1       32.35     -406.67    403.52 o 
  -9  15   1     4580.47     5355.33   2168.26 o 
  -8  15   1      214.09      335.79    343.84 o 
  -7  15   1    12196.02    16884.38   8159.26 o 
  -6  15   1     1505.59     1843.47   1140.73 o 
  -5  15   1    14085.64    16562.90   8233.27 o 
  -4  15   1     2716.31     3828.03   1719.80 o 
  -3  15   1     7617.64     8759.51   2857.91 o 
  -2  15   1     7057.19     6612.29   2535.50 o 
  -1  15   1    21764.27    19384.65   6225.34 o 
   0  15   1     4028.46     4223.79   1245.96 o 
   1  15   1    41167.60    35949.66  12559.86 o 
   2  15   1     3506.15     4112.22   1206.32 o 
   3  15   1     5934.76     5848.96   1919.44 o 
   4  15   1      138.58      190.90    203.91 o 
   5  15   1    22465.25    31021.14  12173.58 o 
   6  15   1      661.52      728.07    326.39 o 
   7  15   1     5551.14     8770.20   3550.63 o 
   8  15   1      839.70     1437.85    348.14 o 
   9  15   1     3009.13     2528.43    528.58 o 
  10  15   1       45.13     -558.03    437.07 o 
  11  15   1    11315.94     9590.28   1134.20 o 
 -11  16   1      301.34     -170.29    451.62 o 
 -10  16   1       70.30     -298.48    515.94 o 
  -9  16   1     4924.10     6554.45   3054.28 o 
  -8  16   1     1956.22     3494.72   1550.00 o 
  -7  16   1    19193.97    26590.11  13286.01 o 
  -6  16   1       40.56      -81.35    305.45 o 
  -5  16   1     1146.10     1286.71    533.36 o 
  -4  16   1      166.73       23.74    285.44 o 
  -3  16   1    41009.95    38120.91  12250.65 o 
  -2  16   1       11.32      291.59    214.08 o 
  -1  16   1     1255.75     1543.20    241.05 o 
   0  16   1      272.30      546.30    233.01 o 
   1  16   1     6622.13     6497.68   1748.31 o 
   2  16   1      843.93      635.74    220.64 o 
   3  16   1    21013.06    21022.91   7514.57 o 
   4  16   1      654.09      926.10    256.67 o 
   5  16   1     1489.90     2094.72   1010.11 o 
   6  16   1      217.29     -369.04    327.58 o 
   7  16   1    15559.38    19543.95   8337.77 o 
   8  16   1      615.99      832.62    380.42 o 
   9  16   1     8475.67     5733.22    812.01 o 
  10  16   1        3.22     -347.62    427.24 o 
 -10  17   1        2.62     -641.24    487.64 o 
  -9  17   1      817.17      409.50    413.62 o 
  -8  17   1       76.93      150.26    369.82 o 
  -7  17   1     2750.21     2722.32   1641.43 o 
  -6  17   1      955.19      779.50    357.62 o 
  -5  17   1    10933.36    13046.08   5633.98 o 
  -4  17   1    10503.68    13425.60   6633.21 o 
  -3  17   1     5356.65     7078.28   3391.71 o 
  -2  17   1     4909.06     3979.30   1187.30 o 
  -1  17   1    15495.89    14210.82   4511.21 o 
   0  17   1    15294.45    14316.97   3751.76 o 
   1  17   1    29965.71    31301.67   8199.19 o 
   2  17   1      453.88      369.60    225.78 o 
   3  17   1     2804.44     3428.37    827.02 o 
   4  17   1    11059.17    12439.35   4602.10 o 
   5  17   1    15916.02    20292.35   8886.36 o 
   6  17   1      213.15       -9.66    618.26 o 
   7  17   1     1751.30     1560.67    518.12 o 
   8  17   1      140.43      -19.68    364.74 o 
   9  17   1     1576.99     1068.37    500.26 o 
  -9  18   1     2442.38     3465.52   1833.00 o 
  -8  18   1    14560.36    19865.99  10484.26 o 
  -7  18   1     8151.75     8970.83   5033.14 o 
  -6  18   1      824.04      518.72    494.17 o 
  -5  18   1     3149.57     3172.63    846.84 o 
  -4  18   1    13061.66    13962.00   7930.68 o 
  -3  18   1     8235.33     9268.27   4597.75 o 
  -2  18   1      489.42      601.05    338.49 o 
  -1  18   1      338.83      442.19    252.50 o 
   0  18   1      321.62      512.90    241.49 o 
   1  18   1      780.39     1442.85    374.55 o 
   2  18   1      742.37      543.06    248.47 o 
   3  18   1     1447.11     1222.23    338.98 o 
   4  18   1    12954.26    16721.68   3540.91 o 
   5  18   1     2677.11     2953.98    511.54 o 
   6  18   1      838.42     1433.82    437.55 o 
   7  18   1     2695.37     4577.68   1774.23 o 
   8  18   1    17820.12    22695.29   9162.84 o 
  -7  19   1      709.99      889.09    561.66 o 
  -6  19   1      998.43      580.11    437.07 o 
  -5  19   1        6.34     -281.91    361.69 o 
  -4  19   1     6176.58     7656.03   3150.07 o 
  -3  19   1    10975.56    12730.41   6639.74 o 
  -2  19   1     1094.12      648.93    360.47 o 
  -1  19   1     4821.86     5735.91   1462.98 o 
   0  19   1    29767.71    33072.79   8497.07 o 
   1  19   1     6282.22     7869.41   1761.50 o 
   2  19   1        1.32     -405.02    292.14 o 
   3  19   1     5778.06     7703.03   1845.97 o 
   4  19   1     8035.14    10617.36   1988.25 o 
   5  19   1        4.62       78.41    334.54 o 
   6  19   1      136.75     -139.21    381.73 o 
   7  19   1     2974.96     3666.02    840.49 o 
  -5  20   1     7883.23    10153.01   5344.44 o 
  -4  20   1    10570.17    12414.44   5747.18 o 
  -3  20   1     1268.18     1692.73    398.09 o 
  -2  20   1      674.90      437.43    334.83 o 
  -1  20   1     9228.04    12681.52   3364.33 o 
   0  20   1       34.48      208.64    436.07 o 
   1  20   1     8049.99    11124.41   2054.48 o 
   2  20   1        2.19      365.79    340.45 o 
   3  20   1      655.13      571.64    375.79 o 
   4  20   1     7852.76    10275.40   2150.95 o 
   5  20   1     3440.62     4555.15    534.44 o 
  -3  21   1     2725.64     4015.43    853.56 o 
  -2  21   1     5075.31     5503.48    961.55 o 
  -1  21   1      376.73      340.56    356.73 o 
   0  21   1     4843.89     6908.79    749.67 o 
   1  21   1      290.16      531.83    450.08 o 
   2  21   1     5503.32     7299.94   1376.55 o 
 -16   0   2    11057.48     9091.00   1345.36 o 
 -12   0   2    11072.38    11552.15   4016.50 o 
 -10   0   2     3315.50     1762.06    839.16 o 
  -8   0   2      406.16     -126.04    211.46 o 
  -6   0   2    21600.47    13653.40   4791.35 o 
  -4   0   2    23086.44    14037.07   5146.55 o 
   2   0   2      212.23      352.10     81.32 o 
   4   0   2    90789.39    96454.23  20559.24 o 
   6   0   2    17843.48    16637.69   3160.95 o 
   8   0   2     4832.37     5030.47   1277.88 o 
  10   0   2     4710.11     3652.35   1445.50 o 
  12   0   2    23832.74    21652.85   6898.80 o 
  14   0   2      159.10     -400.56    535.53 o 
 -13   1   2     3588.14      788.16   1217.13 o 
 -12   1   2    17365.62    16869.97   3163.54 o 
 -11   1   2       87.25     -383.55    280.26 o 
 -10   1   2       12.43     -215.45    143.63 o 
  -9   1   2      714.54      266.81    202.83 o 
  -8   1   2    75788.10    57811.90   8365.61 o 
  -7   1   2     2916.73     2018.04    455.30 o 
  -6   1   2     4969.31     3694.70    691.29 o 
  -5   1   2      803.59      492.66     92.49 o 
  -4   1   2   119437.06    86943.79  12005.42 o 
  -3   1   2    13228.15     9881.55   1529.41 o 
  -1   1   2    33090.91    35337.52   7451.75 o 
   0   1   2     2170.64     2796.82    107.62 o 
   2   1   2    10233.79    12138.95    266.77 o 
   3   1   2    23484.44    24861.14   3979.67 o 
   4   1   2    81801.39    79493.22   8835.80 o 
   5   1   2     3397.12     4002.29    251.37 o 
   6   1   2       51.29      123.96    105.25 o 
   7   1   2     2952.98     3489.42    527.89 o 
   8   1   2    66181.05    59985.59   8488.27 o 
   9   1   2     3159.96     2768.14    366.38 o 
  10   1   2     2092.39     1361.64    377.06 o 
  11   1   2      614.14       94.41    262.69 o 
  12   1   2     8339.66     8254.88   1578.63 o 
  13   1   2     4997.39     3875.00   1078.39 o 
  14   1   2      467.05      -10.51    389.45 o 
  15   1   2      883.40      953.51    666.15 o 
 -17   2   2      819.07    -1560.88   1040.59 o 
 -16   2   2     3560.22     -478.23   1582.65 o 
 -15   2   2     4574.32     1058.30   1724.15 o 
 -14   2   2     5011.82     3910.64   1896.66 o 
 -13   2   2       30.98     -339.61    391.85 o 
 -12   2   2     6487.98     5572.31   1206.68 o 
 -11   2   2    32846.54    32911.05   4390.88 o 
 -10   2   2     4489.97     4019.39    447.84 o 
  -9   2   2     9029.56     8111.74    968.05 o 
  -8   2   2     3001.26     2953.71    412.73 o 
  -7   2   2    45578.04    38863.58   4266.82 o 
  -6   2   2      144.38      163.05     76.91 o 
  -5   2   2    21895.64    18503.39   1530.33 o 
  -4   2   2   108177.23   101401.37   9039.25 o 
  -3   2   2     1278.73     1062.33     87.52 o 
  -2   2   2     1429.69     1685.73    475.99 o 
  -1   2   2     8406.61    10113.85   3459.19 o 
   0   2   2   167449.06   192555.52  26158.39 o 
   1   2   2    33442.00    39776.04   2499.15 o 
   2   2   2      627.10      632.27    184.50 o 
   3   2   2     2296.08     2453.74    363.78 o 
   4   2   2    25402.35    23909.20   3462.16 o 
   5   2   2    35580.35    35984.16   5015.21 o 
   6   2   2     9567.37     9944.65   1401.96 o 
   7   2   2    23816.48    22615.93   2714.37 o 
   8   2   2      398.01      449.07    161.27 o 
   9   2   2    16865.07    16038.27   2139.19 o 
  10   2   2      121.06     -272.62    181.75 o 
  11   2   2     8929.33     7967.65   1295.20 o 
  12   2   2     8491.58     8328.79   1397.64 o 
  13   2   2       14.17     -408.84    272.56 o 
  14   2   2     2046.33      507.23    579.07 o 
  15   2   2      641.29     -682.00   1345.36 o 
 -16   3   2      407.79    -1084.13    918.68 o 
 -15   3   2     5948.66     6429.32   1346.08 o 
 -14   3   2       13.08     -431.04    483.29 o 
 -13   3   2     4209.86     3565.35    937.85 o 
 -12   3   2        7.75     -356.97    237.98 o 
 -11   3   2      262.94       37.73    151.15 o 
 -10   3   2    28041.86    25619.83   2319.36 o 
  -9   3   2      669.24      704.22    177.67 o 
  -8   3   2    11095.76    10175.64    794.03 o 
  -7   3   2    44125.89    43389.14   3028.13 o 
  -6   3   2    51535.56    52255.21   3546.29 o 
  -5   3   2      641.63      499.80     64.48 o 
  -4   3   2    20731.01    19086.52   2025.99 o 
  -3   3   2   164281.88   153044.92  39093.69 o 
  -2   3   2    18062.24    17646.82   3976.74 o 
  -1   3   2     2197.10     2338.64    669.91 o 
   0   3   2     5480.66     6873.15   1134.39 o 
   1   3   2     3436.25     4273.15    491.00 o 
   2   3   2    12817.24    11270.13   3812.96 o 
   3   3   2    23507.23    21366.84   7165.67 o 
   4   3   2    12969.74    11697.35   3412.60 o 
   5   3   2     4519.78     3714.62    666.56 o 
   6   3   2    25032.09    22926.22   3826.99 o 
   7   3   2     6361.95     6508.79    957.83 o 
   8   3   2     5510.08     5070.58    914.88 o 
   9   3   2    33297.81    29068.37   4414.76 o 
  10   3   2    23164.05    20682.67   3598.42 o 
  11   3   2      140.67     -315.10    210.07 o 
  12   3   2     1903.80     1730.04    514.81 o 
  13   3   2    13520.28    10996.26   3155.24 o 
  14   3   2      162.18    -1090.66    727.11 o 
  15   3   2     2202.93     1666.45   1373.66 o 
 -16   4   2      157.54    -1325.77    883.85 o 
 -15   4   2     5046.48     6802.83   1592.15 o 
 -14   4   2    13048.36    13888.49   2131.35 o 
 -13   4   2      801.69      287.52    312.11 o 
 -12   4   2     2694.06     2066.97    347.32 o 
 -11   4   2    42028.55    42841.15   1475.37 o 
 -10   4   2    11620.55    10440.96    890.35 o 
  -9   4   2       50.99      117.84    102.38 o 
  -8   4   2      781.38      955.55    174.90 o 
  -7   4   2    39743.83    45481.54   2632.59 o 
  -6   4   2    45713.16    48726.79   3828.09 o 
  -5   4   2     5241.82     6420.35    771.25 o 
  -4   4   2    29317.14    27747.06   7363.08 o 
  -3   4   2    54008.23    54722.25  30562.39 o 
  -2   4   2   118640.84   134461.95  45145.86 o 
  -1   4   2     1254.58     1102.51    374.80 o 
   0   4   2    16380.71    19290.08   4903.84 o 
   1   4   2   112426.00   141628.14  28794.82 o 
   2   4   2    69483.31    74413.63   7109.96 o 
   3   4   2     6609.20     5438.49   1655.21 o 
   4   4   2     1388.29     2118.44    559.31 o 
   5   4   2    43594.64    48200.10   9055.74 o 
   6   4   2     7622.45     8479.41   1391.98 o 
   7   4   2     1423.58      851.78    290.13 o 
   8   4   2       99.42       96.73    154.83 o 
   9   4   2     3119.43     2895.59    664.19 o 
  10   4   2     9307.63     8829.60   1453.62 o 
  11   4   2     9716.30    10224.44   1798.58 o 
  12   4   2       79.78     -277.16    275.39 o 
  13   4   2     1002.35     -169.48    390.06 o 
  14   4   2    12137.97     9399.75   3842.12 o 
  15   4   2     1637.81      937.37   1186.44 o 
 -16   5   2      821.69      225.15   1010.11 o 
 -15   5   2      184.65     -586.21    390.80 o 
 -14   5   2     1890.03     1441.25    483.33 o 
 -13   5   2      615.69      191.15    323.39 o 
 -12   5   2     3329.58     3741.66    402.83 o 
 -11   5   2     1143.65      718.42    270.00 o 
 -10   5   2    45743.01    43097.59   1892.78 o 
  -9   5   2    12000.58    12946.50    500.91 o 
  -8   5   2    34210.53    37343.75   2358.08 o 
  -7   5   2    88239.40    90011.77   8455.46 o 
  -6   5   2    73270.01    78721.03  10743.73 o 
  -5   5   2    16863.88    16421.80   4062.56 o 
  -4   5   2      320.01      402.49     89.74 o 
  -3   5   2    23492.47    16353.63   8768.18 o 
  -2   5   2     6244.85     6005.39   2237.50 o 
  -1   5   2    14566.72    14013.76   4926.27 o 
   0   5   2      267.95      222.52    128.39 o 
   1   5   2     1895.64     2070.77    490.94 o 
   2   5   2    24384.21    20980.32   4118.81 o 
   3   5   2      346.51      608.28    161.10 o 
   4   5   2     3904.20     3742.19    942.65 o 
   5   5   2    23358.41    30296.62   6932.85 o 
   6   5   2   123682.52   133997.78  25931.12 o 
   7   5   2    25144.34    29697.95   4626.49 o 
   8   5   2     4609.59     3217.89   1202.66 o 
   9   5   2    12943.34    11497.92   3107.61 o 
  10   5   2    31079.75    27050.53   7375.62 o 
  11   5   2     6298.04     5246.02   1875.03 o 
  12   5   2      201.74     -148.03    400.56 o 
  13   5   2     3892.58     2559.40   3169.66 o 
  14   5   2      320.94     -478.93    570.36 o 
  15   5   2      119.15     -914.32    609.55 o 
 -16   6   2      195.16     -737.88    529.00 o 
 -15   6   2     1999.11     1721.82    650.91 o 
 -14   6   2    10041.95    10664.88   1415.67 o 
 -13   6   2    13564.21    15030.71   1933.64 o 
 -12   6   2      170.62     -445.08    483.29 o 
 -11   6   2     6785.82     6241.46    623.41 o 
 -10   6   2      423.68      536.88    275.74 o 
  -9   6   2    11922.25    12418.81   1098.40 o 
  -8   6   2     8018.14     8562.95    758.17 o 
  -7   6   2    32030.36    31063.94   4700.70 o 
  -6   6   2    12933.51    12020.27   2564.33 o 
  -5   6   2     2857.62     2045.47    685.32 o 
  -4   6   2    26133.35    30120.18  15513.04 o 
  -3   6   2    53762.97    40472.58  18341.46 o 
  -2   6   2    58772.40    58285.23  24354.31 o 
  -1   6   2    27395.53    29503.28  11567.92 o 
   0   6   2    16250.90    14709.53   5147.01 o 
   1   6   2    21529.03    17746.68   6065.02 o 
   2   6   2   101182.65    81601.39  21575.88 o 
   3   6   2    76774.71    68373.30  10627.94 o 
   4   6   2    14906.22    16901.82   3974.19 o 
   5   6   2     2196.13     2554.55    726.75 o 
   6   6   2       47.94       50.83    120.78 o 
   7   6   2    22357.78    23900.15   4595.54 o 
   8   6   2      329.99       49.54    315.69 o 
   9   6   2     1935.20      886.37    800.89 o 
  10   6   2     5498.25     4341.85   1665.34 o 
  11   6   2     1238.24     1780.76    561.66 o 
  12   6   2     2811.62      701.83   2107.30 o 
  13   6   2     4782.38     2763.56   2801.75 o 
  14   6   2     6724.20     5188.76   4140.58 o 
  15   6   2     3814.95     1718.34   3426.54 o 
 -16   7   2       10.12     -764.46    509.64 o 
 -15   7   2      766.89      416.96    505.54 o 
 -14   7   2     2619.44     2470.92    840.31 o 
 -13   7   2       38.02     -211.97    385.91 o 
 -12   7   2     1801.32     1344.92    394.27 o 
 -11   7   2    21356.33    19785.49   2174.79 o 
 -10   7   2     5683.43     6308.84    595.21 o 
  -9   7   2    23885.00    25811.79   3749.22 o 
  -8   7   2     6599.85     5754.51   1397.40 o 
  -7   7   2     7616.84     6744.89   1579.52 o 
  -6   7   2     1427.74     1339.97    469.77 o 
  -5   7   2   113523.60   103507.90  37927.89 o 
  -4   7   2     2899.96     2592.33   1513.07 o 
  -3   7   2      273.60      188.93     80.99 o 
  -2   7   2     5358.87     5362.70   1950.55 o 
  -1   7   2   119527.98   101383.77  40609.37 o 
   0   7   2      142.86      322.59     93.10 o 
   1   7   2    30981.66    21156.21   7227.52 o 
   2   7   2    46413.86    35807.16  11836.15 o 
   3   7   2     7178.36     7180.64   1656.67 o 
   4   7   2     3900.98     5492.94   1489.68 o 
   5   7   2    30173.57    33319.65   7395.78 o 
   6   7   2    10698.75    12903.23   3178.73 o 
   7   7   2    32916.49    37941.01   7738.18 o 
   8   7   2     3048.51     3310.26    465.04 o 
   9   7   2     2319.56     1684.47    649.72 o 
  10   7   2     1455.15     1184.31    668.09 o 
  11   7   2    25686.32    21007.91   9528.57 o 
  12   7   2       30.58     -617.17    411.45 o 
  13   7   2      398.05     -886.79   1021.00 o 
  14   7   2      349.86     -343.96    613.90 o 
  15   7   2     1990.98      196.03   1399.79 o 
 -15   8   2     1142.67      480.87   1025.35 o 
 -14   8   2       51.06     -566.31    718.40 o 
 -13   8   2    15640.48    20086.36   4554.21 o 
 -12   8   2      175.43     -229.45    340.19 o 
 -11   8   2     3676.13     3074.73    683.57 o 
 -10   8   2     3796.18     4802.34    732.72 o 
  -9   8   2    30426.61    36022.31   6846.52 o 
  -8   8   2      320.78      488.15    188.81 o 
  -7   8   2    17187.21    17510.70   4805.65 o 
  -6   8   2       13.42      222.68    260.52 o 
  -5   8   2      624.33      239.52    153.95 o 
  -4   8   2     3265.12     3011.21   1354.22 o 
  -3   8   2    64869.04    55695.63  22820.33 o 
  -2   8   2      705.57      551.82    172.67 o 
  -1   8   2    36326.98    35808.01  14453.74 o 
   0   8   2        2.61      108.95     91.62 o 
   1   8   2    22624.44    14452.59   8670.84 o 
   2   8   2     9957.03     7198.03   2769.10 o 
   3   8   2   166706.56   130887.45  36183.31 o 
   4   8   2      551.35      896.89    240.13 o 
   5   8   2     2969.45     2462.72    633.63 o 
   6   8   2      335.81      449.81    150.53 o 
   7   8   2    43969.03    49104.49   9738.49 o 
   8   8   2      213.15      181.71    165.95 o 
   9   8   2    12384.21    11246.29   2201.24 o 
  10   8   2      163.78     -251.27    618.26 o 
  11   8   2      114.76     -671.85    938.27 o 
  12   8   2       53.45      274.30    531.18 o 
  13   8   2     5434.41     3806.11   1952.74 o 
  14   8   2      401.72     -933.68   1084.13 o 
 -15   9   2     1770.30      681.26    573.86 o 
 -14   9   2      327.61      635.80   1175.56 o 
 -13   9   2       10.97     -159.39    487.64 o 
 -12   9   2     3896.22     4327.29    533.22 o 
 -11   9   2     5309.81     5647.22    888.20 o 
 -10   9   2    17200.33    19121.28   2862.91 o 
  -9   9   2    16791.35    19275.24   4554.51 o 
  -8   9   2     2709.43     3233.95   1098.85 o 
  -7   9   2    14987.97    19853.26   8777.52 o 
  -6   9   2    15778.32    19197.23   8233.27 o 
  -5   9   2    64176.29    54758.34  25682.21 o 
  -4   9   2        4.36      -31.73    103.58 o 
  -3   9   2     2894.00     3161.70   1356.85 o 
  -2   9   2     3241.44     2678.42   1007.94 o 
  -1   9   2    95157.59   110993.67  39884.14 o 
   0   9   2       59.86      218.40    174.29 o 
   1   9   2    32855.63    28859.38  11388.74 o 
   2   9   2     8167.60     5253.96   2786.51 o 
   3   9   2      662.83      218.47    298.24 o 
   4   9   2     2550.06     2702.08    846.24 o 
   5   9   2    20550.26    23237.83   6258.17 o 
   6   9   2    19701.15    23002.53   5653.62 o 
   7   9   2    17365.06    19090.83   3878.37 o 
   8   9   2     1429.83     1797.73    377.56 o 
   9   9   2     2305.12     2333.41   1256.11 o 
  10   9   2    10175.40     8777.73   2311.93 o 
  11   9   2    11945.22     9417.29   3167.48 o 
  12   9   2      278.45     -395.14    491.99 o 
  13   9   2      324.62     -536.26    425.88 o 
  14   9   2      145.52     -898.00    598.66 o 
 -15  10   2      800.43      598.96    849.02 o 
 -14  10   2    10569.53    14198.93   3796.62 o 
 -13  10   2     6378.87     6605.17   1084.13 o 
 -12  10   2       78.60     -175.25    369.61 o 
 -11  10   2      800.60      480.43    498.52 o 
 -10  10   2     2138.75     3508.58   1091.75 o 
  -9  10   2     1924.15     2017.71    826.55 o 
  -8  10   2    10035.26    12325.44   5394.51 o 
  -7  10   2      461.57      254.98    231.96 o 
  -6  10   2    12059.59    11044.81   4607.52 o 
  -5  10   2      239.14      503.82    281.92 o 
  -4  10   2    17592.12    16325.02   6714.11 o 
  -3  10   2    34348.96    29551.43  11025.11 o 
  -2  10   2    94131.16   121309.26  48709.55 o 
  -1  10   2    38444.97    39592.43  16608.00 o 
   0  10   2     1256.24     1553.89    625.08 o 
   1  10   2    30039.31    25372.66  10184.79 o 
   2  10   2    39609.41    22037.56  15116.83 o 
   3  10   2    47840.15    28297.19  14095.84 o 
   4  10   2       37.53       40.89    152.02 o 
   5  10   2      655.34      634.69    322.47 o 
   6  10   2      445.92      436.03    170.78 o 
   7  10   2     4319.70     5584.46   1462.53 o 
   8  10   2      501.75      513.41    243.13 o 
   9  10   2      710.43      139.29    450.63 o 
  10  10   2     7073.03     6060.42   1452.03 o 
  11  10   2      372.36      254.21    410.70 o 
  12  10   2     1418.06      766.59    461.04 o 
  13  10   2     1519.03      676.52   1223.45 o 
  14  10   2     6873.58     5625.90   1735.04 o 
 -14  11   2     3276.14     3838.94   1567.41 o 
 -13  11   2     1560.82     1579.85    618.26 o 
 -12  11   2     5433.30     5691.85   1038.41 o 
 -11  11   2     2551.45     2343.45    668.33 o 
 -10  11   2    18323.93    21412.40   5114.68 o 
  -9  11   2     3133.55     3974.03   1104.99 o 
  -8  11   2     2838.02     3737.75   1652.31 o 
  -7  11   2    19820.61    22304.10  10096.76 o 
  -6  11   2    38132.53    36091.76  14283.56 o 
  -5  11   2     6856.73     6811.44   2726.12 o 
  -4  11   2     2674.70     2745.53    856.48 o 
  -3  11   2    18658.67    17726.06   6243.87 o 
  -2  11   2      159.83      353.50    131.48 o 
  -1  11   2      173.99      241.45    234.54 o 
   0  11   2     8214.82     7735.75   2945.00 o 
   1  11   2     3533.23     3935.70   1536.33 o 
   2  11   2    31347.42    16577.46  12119.15 o 
   3  11   2     8786.26     4508.02   2359.70 o 
   4  11   2      278.99       51.29    170.87 o 
   5  11   2     3464.32     3810.45   1625.73 o 
   6  11   2    53516.22    61357.02  18040.45 o 
   7  11   2    10295.07    10391.17   2352.38 o 
   8  11   2       47.30      235.98    237.58 o 
   9  11   2     7685.18     6707.69    792.41 o 
  10  11   2    17646.62    14630.75   1926.61 o 
  11  11   2      166.58     -210.57    392.58 o 
  12  11   2       36.42     -576.06    420.56 o 
  13  11   2     2466.67     1752.25    966.57 o 
 -14  12   2     7275.08    11573.68   3557.16 o 
 -13  12   2      289.11       42.50    446.98 o 
 -12  12   2     1145.63      838.68    555.13 o 
 -11  12   2    16118.10    14970.00   3929.42 o 
 -10  12   2     4679.55     6069.21   1728.13 o 
  -9  12   2     2892.75     4375.69   1985.39 o 
  -8  12   2     6137.60     7313.55   3550.63 o 
  -7  12   2     7092.36     8725.72   3282.86 o 
  -6  12   2     3964.66     5916.16   2947.61 o 
  -5  12   2    11305.04    10404.91   3598.76 o 
  -4  12   2     5246.93     5888.59   2073.48 o 
  -3  12   2      189.59       30.69    140.72 o 
  -2  12   2    34378.66    31997.30  11028.97 o 
  -1  12   2    11741.04     9149.47   3368.53 o 
   0  12   2     2983.59     3601.61   1213.22 o 
   1  12   2    31078.68    29653.07  11834.85 o 
   2  12   2    31065.91    16619.64  11189.59 o 
   3  12   2       54.40       63.99    259.06 o 
   4  12   2     1302.23      875.64    497.84 o 
   5  12   2    22495.01    24737.10   8503.92 o 
   6  12   2     2760.92     3366.42   1147.52 o 
   7  12   2     6807.32     9106.73   2684.22 o 
   8  12   2       55.11      -53.41    244.63 o 
   9  12   2     2997.09     2781.23    476.96 o 
  10  12   2     3531.42     3346.04    518.55 o 
  11  12   2     3118.85     3423.58   1543.47 o 
  12  12   2       10.97     -496.70    471.62 o 
  13  12   2      291.59     -313.27    516.06 o 
 -13  13   2     1582.35     1363.42    528.08 o 
 -12  13   2      622.15     -472.07    437.79 o 
 -11  13   2       94.49     -204.06    522.47 o 
 -10  13   2     4714.62     6587.84   2147.98 o 
  -9  13   2      444.18     -172.35    311.73 o 
  -8  13   2     4324.46     5335.18   2679.84 o 
  -7  13   2    14842.49    19495.73   9909.54 o 
  -6  13   2    11563.69    11949.12   6659.33 o 
  -5  13   2     8129.21     8901.76   5350.98 o 
  -4  13   2    11820.69    13001.02   4835.64 o 
  -3  13   2    31428.79    32826.54  11496.37 o 
  -2  13   2     3500.01     3134.98   1055.00 o 
  -1  13   2    24472.53    21706.96   7704.53 o 
   0  13   2       55.65       79.75    178.24 o 
   1  13   2    17740.93    16891.55   6576.71 o 
   2  13   2      131.40        7.01    159.89 o 
   3  13   2    16115.22    16489.98   6553.90 o 
   4  13   2    12752.42    15252.72   6196.60 o 
   5  13   2      168.92      251.69    211.71 o 
   6  13   2    14761.08    21694.07   6924.92 o 
   7  13   2     2917.07     3914.44   1284.90 o 
   8  13   2     9577.04    12653.14   4089.68 o 
   9  13   2     8166.21     6761.94    859.90 o 
  10  13   2     8564.87     6913.64    642.11 o 
  11  13   2      651.27      -23.22    428.44 o 
  12  13   2     2697.80     2343.93    594.37 o 
 -12  14   2     6451.42     5844.17   1388.90 o 
 -11  14   2     7211.32     5541.57   1854.77 o 
 -10  14   2     3709.69     4267.46   1424.55 o 
  -9  14   2     3809.63     4051.64   2266.22 o 
  -8  14   2      422.32      495.51    349.24 o 
  -7  14   2     7269.01    10564.52   5292.20 o 
  -6  14   2       34.57       75.75    359.20 o 
  -5  14   2     1431.77     1140.37    346.14 o 
  -4  14   2    11486.15    10827.05   3467.36 o 
  -3  14   2       20.05     -187.40    157.66 o 
  -2  14   2       41.49       43.87    167.54 o 
  -1  14   2      199.05      270.87    177.39 o 
   0  14   2    42584.69    38630.36  13501.63 o 
   1  14   2     5032.89     4627.98   1536.21 o 
   2  14   2     4526.14     4509.86   1329.80 o 
   3  14   2     6224.94     7159.17   1805.49 o 
   4  14   2    15780.92    15770.88   6255.10 o 
   5  14   2     9246.08    10675.17   3870.79 o 
   6  14   2     6933.43     9751.84   2579.70 o 
   7  14   2     3966.75     5783.36   1922.26 o 
   8  14   2      100.48      747.07    311.03 o 
   9  14   2     3623.82     1881.22   1097.19 o 
  10  14   2       45.14     -212.78    696.63 o 
  11  14   2     2480.03     1970.16    548.17 o 
 -12  15   2     5338.58     5193.49   1253.93 o 
 -11  15   2       13.00     -622.95    415.30 o 
 -10  15   2       24.85     -296.65    321.14 o 
  -9  15   2      157.57     -390.20    348.88 o 
  -8  15   2    32755.09    42901.16  21031.64 o 
  -7  15   2      915.15      866.90    613.90 o 
  -6  15   2     1162.42      977.29    729.28 o 
  -5  15   2     3205.27     3516.86   2157.37 o 
  -4  15   2    32307.53    35522.38  20578.83 o 
  -3  15   2      223.57       36.85    197.55 o 
  -2  15   2     1938.97     1876.88    633.10 o 
  -1  15   2     5649.06     6349.08   1993.19 o 
   0  15   2      509.90      717.94    264.88 o 
   1  15   2      562.54      805.74    328.33 o 
   2  15   2     4807.59     4350.63   1125.53 o 
   3  15   2       48.19       10.39    210.53 o 
   4  15   2    40550.34    46129.76  13784.73 o 
   5  15   2      132.76      364.96    253.66 o 
   6  15   2       65.98       53.21    331.82 o 
   7  15   2       37.46       13.15    413.62 o 
   8  15   2    34818.96    39211.14  10843.07 o 
   9  15   2     1709.35     1542.55    504.83 o 
  10  15   2     1126.74      638.36    468.66 o 
  11  15   2       13.13      268.07    514.70 o 
 -11  16   2      454.45     -690.31    460.20 o 
 -10  16   2     1725.23     1809.33    669.68 o 
  -9  16   2      588.99      275.80    642.20 o 
  -8  16   2        3.33     -125.60    344.18 o 
  -7  16   2      389.18      499.47    781.53 o 
  -6  16   2     1345.53      929.77    367.08 o 
  -5  16   2     1032.64     1020.85    648.73 o 
  -4  16   2    29365.92    30694.33  18985.30 o 
  -3  16   2      221.33      471.97    313.48 o 
  -2  16   2       32.93     -162.20    199.15 o 
  -1  16   2     1684.52     1074.99    326.44 o 
   0  16   2    46837.23    46411.73  15399.35 o 
   1  16   2     7428.12     7835.79   2350.79 o 
   2  16   2     1829.67     1495.10    264.71 o 
   3  16   2      170.94      138.64    200.30 o 
   4  16   2    30363.46    32413.17   8940.75 o 
   5  16   2     2462.03     3408.72    396.16 o 
   6  16   2     2148.24     3073.87    436.15 o 
   7  16   2       14.83     -200.43    283.58 o 
   8  16   2      736.67      805.92    347.45 o 
   9  16   2      570.13      158.95    631.32 o 
  10  16   2      271.80      268.03    483.20 o 
 -10  17   2      227.55       63.33    373.42 o 
  -9  17   2      474.66      506.16    718.40 o 
  -8  17   2    17683.14    21405.73  12103.92 o 
  -7  17   2     7647.15    10293.67   5540.37 o 
  -6  17   2     2040.45     1552.88    960.04 o 
  -5  17   2      770.55      612.16    362.27 o 
  -4  17   2    18872.70    24242.17  13494.99 o 
  -3  17   2    12688.35    13140.70   7286.30 o 
  -2  17   2     7839.56     7177.50   4401.82 o 
  -1  17   2     1888.44     1756.29    895.26 o 
   0  17   2      255.93      420.53    242.46 o 
   1  17   2     6999.27     9424.60   2261.11 o 
   2  17   2     1149.56     1348.02    476.21 o 
   3  17   2      670.91      719.00    289.71 o 
   4  17   2    10343.23    13858.80   2380.79 o 
   5  17   2      562.34     1032.07    324.82 o 
   6  17   2       16.09     -394.48    303.95 o 
   7  17   2      883.14      361.12    361.17 o 
   8  17   2    13399.69    16168.68   4563.22 o 
   9  17   2     3556.02     1968.33   1210.39 o 
  -9  18   2     1996.48     3394.71   1726.33 o 
  -8  18   2      104.92     -210.16    424.71 o 
  -7  18   2     5379.91     7419.13   3742.20 o 
  -6  18   2      283.97       25.41    384.39 o 
  -5  18   2     4015.55     5127.42   3631.17 o 
  -4  18   2     5830.03     6812.29   2888.83 o 
  -3  18   2      683.26      378.68    331.81 o 
  -2  18   2     7262.98     7782.99   4591.22 o 
  -1  18   2     1601.37     1601.74    299.82 o 
   0  18   2     9934.04     8804.59   2261.01 o 
   1  18   2    12629.29    15084.10   4153.96 o 
   2  18   2     8922.32    10319.65   2313.27 o 
   3  18   2      137.20      -92.20    283.89 o 
   4  18   2     4800.40     6611.97    971.20 o 
   5  18   2    20982.03    28344.89   4924.68 o 
   6  18   2     2920.45     3363.80    802.93 o 
   7  18   2     1930.29     2800.67    571.35 o 
   8  18   2      254.05      465.25    415.18 o 
  -7  19   2     8677.58    12285.63   5701.47 o 
  -6  19   2    12036.08    12999.61   7445.21 o 
  -5  19   2        2.51      146.58    383.91 o 
  -4  19   2     1247.81     1389.75    422.80 o 
  -3  19   2    17163.04    17893.71  11165.64 o 
  -2  19   2     2794.96     3630.47   2022.40 o 
  -1  19   2     2706.28     3004.38   1325.77 o 
   0  19   2      144.45       94.69    251.02 o 
   1  19   2     4012.71     5072.67    887.35 o 
   2  19   2      327.65      152.52    254.65 o 
   3  19   2     5854.54     6768.43   1329.42 o 
   4  19   2        3.46      -61.53    326.65 o 
   5  19   2      408.66      482.50    364.04 o 
   6  19   2     4216.71     6487.65   1216.15 o 
  -6  20   2     2615.91     2812.29   1225.63 o 
  -5  20   2      702.17      292.92    613.90 o 
  -4  20   2     1176.26      734.29    446.64 o 
  -3  20   2     1909.83     1213.35    429.21 o 
  -2  20   2    14452.79    15344.38   8840.65 o 
  -1  20   2     4922.86     6539.63   1931.36 o 
   0  20   2       99.63     -118.73    348.17 o 
   1  20   2     8467.89     9223.33   2068.81 o 
   2  20   2    11744.43    14260.29   2623.79 o 
   3  20   2      984.33     1449.37    415.36 o 
   4  20   2      134.80     -379.94    352.65 o 
   5  20   2     3325.54     4766.26    498.99 o 
  -3  21   2     1970.54     2520.32   1541.29 o 
  -2  21   2       75.87      137.34    341.40 o 
  -1  21   2     1534.41     1570.10    513.51 o 
   0  21   2      868.70     1217.50    385.65 o 
   1  21   2      300.61     -223.54    439.96 o 
 -15   0   3     3977.93     2777.81    966.57 o 
 -13   0   3     5630.69     2551.40    796.77 o 
 -11   0   3     1454.58      196.12    521.37 o 
  -9   0   3     8562.15     6178.38   2218.75 o 
  -7   0   3   130283.90    92912.89  25658.86 o 
  -5   0   3      656.81      447.37    278.88 o 
  -1   0   3      215.87      352.67     87.08 o 
   1   0   3     2868.89     4005.61    256.88 o 
   3   0   3     2278.22     2742.74    210.07 o 
   5   0   3     6833.76     7438.76   1201.68 o 
   7   0   3     5093.79     4771.80    879.49 o 
   9   0   3    38977.32    35017.45   8490.16 o 
  11   0   3       81.18      -53.74    304.74 o 
  13   0   3    15193.50    15408.09   5091.92 o 
  15   0   3     3274.52     1307.23   2377.24 o 
 -17   1   3      887.15    -1041.95    694.63 o 
 -16   1   3     2309.44     -228.28    966.57 o 
 -15   1   3     7290.66     6873.98   1954.91 o 
 -13   1   3      295.81     -256.88    370.08 o 
 -12   1   3     2436.06     1603.53    547.74 o 
 -11   1   3    44077.34    37081.78   4233.30 o 
 -10   1   3      923.22      220.52    161.29 o 
  -9   1   3      724.03      397.31    125.27 o 
  -8   1   3     2035.15     1510.39    271.56 o 
  -7   1   3     6812.67     4396.47    816.67 o 
  -6   1   3    15306.30    11813.67   1871.42 o 
  -5   1   3     7399.15     5308.31    720.57 o 
  -4   1   3    32275.60    21093.10   2009.59 o 
  -2   1   3    43358.92    30491.60   3635.17 o 
  -1   1   3    10482.38    12910.69    572.54 o 
   1   1   3    34417.91    45718.93    544.93 o 
   2   1   3    25749.39    31990.05   1291.61 o 
   3   1   3    11817.57    12732.53    992.45 o 
   4   1   3    12747.60    13888.39   1085.31 o 
   5   1   3    80484.56    78829.57   8904.93 o 
   6   1   3     3472.52     3409.96    319.63 o 
   7   1   3     3236.22     2643.65    317.36 o 
   8   1   3      716.30      773.20    177.84 o 
   9   1   3     6129.40     5428.27    713.27 o 
  10   1   3     5031.12     4593.05   1010.76 o 
  11   1   3     9880.99     8399.96   1139.98 o 
  12   1   3     5025.94     4999.73    938.88 o 
  13   1   3     2524.15     1191.01    552.39 o 
  14   1   3      638.20      409.68    549.96 o 
  15   1   3     2178.68      985.89   1378.02 o 
 -16   2   3       53.07    -1378.02    918.68 o 
 -15   2   3     1024.67    -1071.95    744.52 o 
 -14   2   3     5716.43     4887.18   1217.60 o 
 -13   2   3     1761.44      376.18    571.20 o 
 -12   2   3    10004.06     9732.21   1473.95 o 
 -11   2   3     1488.89     1186.80    238.25 o 
 -10   2   3    10887.62     9943.40    876.07 o 
  -9   2   3     8430.57     7854.60    674.38 o 
  -8   2   3    39285.32    33002.19   3299.98 o 
  -7   2   3    51364.73    41737.55   3576.36 o 
  -6   2   3    12897.33    11557.17    824.56 o 
  -5   2   3    14693.43    12618.25    965.21 o 
  -4   2   3    21527.71    17889.06   1550.50 o 
  -3   2   3    43549.48    33959.95   7013.42 o 
  -2   2   3      582.34      743.79     98.18 o 
  -1   2   3      391.60      676.38     59.80 o 
   0   2   3     7557.50     9597.49    550.77 o 
   1   2   3    53303.52    68550.17   2129.07 o 
   2   2   3    38964.45    40817.91   8264.27 o 
   3   2   3     8845.11     8341.11   1538.56 o 
   4   2   3    83065.20    82442.37  15527.71 o 
   5   2   3     3641.91     3550.64    197.27 o 
   6   2   3    13828.88    13609.31   1532.75 o 
   7   2   3    16005.33    15191.37   1748.94 o 
   8   2   3    53660.04    48086.06   5781.60 o 
   9   2   3    22227.50    20298.28   2506.20 o 
  10   2   3       53.29     -276.18    184.12 o 
  11   2   3     2041.39     1376.66    293.24 o 
  12   2   3     7440.53     6540.63   1109.82 o 
  13   2   3     6105.79     5148.13   1383.19 o 
  14   2   3      158.20     -801.73    877.32 o 
  15   2   3       97.41     -726.47    925.21 o 
 -17   3   3     1010.73    -1452.72   1375.84 o 
 -16   3   3     7580.35    10298.98   3228.44 o 
 -15   3   3     1865.95     -572.62   1325.77 o 
 -14   3   3       22.51     -165.45    439.75 o 
 -13   3   3     8903.50     8493.43   1135.26 o 
 -12   3   3     8634.04     8024.42   1235.55 o 
 -11   3   3     4081.74     3363.88    251.49 o 
 -10   3   3     3572.72     3238.45    302.45 o 
  -9   3   3    12694.54    11433.11    646.17 o 
  -8   3   3     2698.34     2154.42    176.33 o 
  -7   3   3       13.21      188.10     86.00 o 
  -6   3   3    27475.98    26072.90   1603.05 o 
  -5   3   3       23.27       77.76     77.87 o 
  -4   3   3    55837.17    50993.49   7352.60 o 
  -3   3   3     6121.75     6047.95   1408.93 o 
  -2   3   3     3212.48     3686.44    565.98 o 
  -1   3   3     9970.53    14262.13   1587.81 o 
   0   3   3   106564.60   134887.91  14321.30 o 
   1   3   3    25139.39    38021.46   3553.51 o 
   2   3   3       44.60        4.22     61.56 o 
   3   3   3    67562.38    84212.46  14844.61 o 
   4   3   3    24131.72    28773.96   4850.56 o 
   5   3   3     6890.74     7845.32   1050.47 o 
   6   3   3     7464.11     9512.23   1357.74 o 
   7   3   3    12442.32    11762.58   1576.61 o 
   8   3   3      818.11      678.32    187.90 o 
   9   3   3     1025.29      617.73    202.60 o 
  10   3   3     4912.58     4445.81    779.13 o 
  11   3   3     1928.94     1155.57    570.73 o 
  12   3   3    15348.03    14010.15   2036.76 o 
  13   3   3     2212.14     1788.80    767.46 o 
  14   3   3     1624.37      709.51   1356.25 o 
  15   3   3     2056.66     1677.67   1382.37 o 
 -16   4   3       32.43     -596.49    918.68 o 
 -15   4   3       97.59    -1079.29    814.18 o 
 -14   4   3     3603.26     3096.73    813.54 o 
 -13   4   3      964.90      533.76    322.25 o 
 -12   4   3     4894.89     4768.26    418.95 o 
 -11   4   3     2708.98     2381.09    198.32 o 
 -10   4   3      497.15      255.80    137.48 o 
  -9   4   3    14226.37    13340.76    500.36 o 
  -8   4   3    54452.90    53990.34   2640.24 o 
  -7   4   3     2171.22     1747.87    229.40 o 
  -6   4   3     4140.59     4051.05    422.53 o 
  -5   4   3    57003.49    57989.96   7821.83 o 
  -4   4   3    11727.99    10664.99   2720.01 o 
  -3   4   3      648.60      924.75    162.14 o 
  -2   4   3    12614.15    16705.75   3064.33 o 
  -1   4   3   108327.36   123733.76  28207.08 o 
   0   4   3      899.44     1096.11    228.08 o 
   1   4   3    24230.97    31842.29   4067.50 o 
   2   4   3     6031.33     7812.09   1738.25 o 
   3   4   3      279.95      371.52    134.70 o 
   4   4   3    72454.11    99630.75  18440.61 o 
   5   4   3    21822.21    29947.51   5621.70 o 
   6   4   3      919.99      729.64    272.22 o 
   7   4   3    31830.87    29262.71   4792.45 o 
   8   4   3    52648.12    44234.64   7487.54 o 
   9   4   3     2244.14     1842.62    390.00 o 
  10   4   3     2308.17     2031.63    712.49 o 
  11   4   3    15772.64    13933.22   2173.13 o 
  12   4   3     7893.77     8191.48   1420.89 o 
  13   4   3      835.96      -95.50    988.34 o 
  14   4   3     1143.75     -109.01    629.14 o 
  15   4   3     3083.86     2937.10   1913.55 o 
 -16   5   3     2935.18     2120.30   2396.84 o 
 -15   5   3        7.30     -637.86    425.24 o 
 -14   5   3     5087.46     5497.49    934.54 o 
 -13   5   3    17288.62    20261.40   2688.12 o 
 -12   5   3     9638.24    10531.84   1004.61 o 
 -11   5   3     2478.57     1944.45    243.62 o 
 -10   5   3     8497.60     8298.27    563.71 o 
  -9   5   3    39986.77    42460.99   1894.54 o 
  -8   5   3       58.78      -42.10     93.67 o 
  -7   5   3     8557.12     8475.16    848.30 o 
  -6   5   3       28.10      180.42     81.46 o 
  -5   5   3    10961.31     8191.10   2450.27 o 
  -4   5   3     3492.23     3113.07    913.35 o 
  -3   5   3    43482.39    47124.18  13070.71 o 
  -2   5   3    15663.61    19889.00   5974.65 o 
  -1   5   3    12606.83    14008.12   3685.86 o 
   0   5   3    53553.19    64086.54  14786.69 o 
   1   5   3      960.10      817.11    136.15 o 
   2   5   3    26717.66    37419.17   6094.12 o 
   3   5   3   161324.50   164891.06  46428.41 o 
   4   5   3    24649.84    19966.65   6811.20 o 
   5   5   3    30652.35    36841.08   7818.46 o 
   6   5   3    13051.12    16615.32   3176.32 o 
   7   5   3    31750.53    36334.28   5484.98 o 
   8   5   3       89.29     -193.63    211.89 o 
   9   5   3    14373.21    13842.96   3493.88 o 
  10   5   3       88.00     -433.30    288.86 o 
  11   5   3      338.45     -320.75    350.63 o 
  12   5   3     1183.60      870.79    491.99 o 
  13   5   3      853.13      801.12    631.32 o 
  14   5   3     2693.75     2216.15    696.63 o 
  15   5   3     1787.87     1519.52    744.52 o 
 -16   6   3     1295.86     1510.58    585.09 o 
 -15   6   3     1651.56     1344.99    512.50 o 
 -14   6   3      311.73     -228.06    746.46 o 
 -13   6   3      872.87      244.75    443.11 o 
 -12   6   3      266.39      123.95    341.25 o 
 -11   6   3      183.24     -259.69    173.13 o 
 -10   6   3    32569.84    32580.54   1576.71 o 
  -9   6   3     3960.05     3545.81    513.74 o 
  -8   6   3     5193.81     5447.78    600.16 o 
  -7   6   3     2171.44     2244.66    353.49 o 
  -6   6   3    44621.55    35878.64  11720.09 o 
  -5   6   3    40582.79    26656.79  11615.36 o 
  -4   6   3    22354.31    17441.31   5766.27 o 
  -3   6   3    34064.27    34907.13  10201.35 o 
  -2   6   3     8282.61     9871.35   3176.97 o 
  -1   6   3    55185.32    59218.23  18809.66 o 
   0   6   3    19093.71    21782.33   5757.24 o 
   1   6   3    36844.50    42919.55   8944.28 o 
   2   6   3     3456.15     3997.82    621.09 o 
   3   6   3      223.67      328.72    124.19 o 
   4   6   3      165.00      -10.91    123.94 o 
   5   6   3    10251.14    12344.53   2982.88 o 
   6   6   3    44849.63    56612.66  12588.40 o 
   7   6   3    15617.97    18206.75   3871.39 o 
   8   6   3     6724.80     5382.93   1683.70 o 
   9   6   3      260.15     -386.94    311.08 o 
  10   6   3    19740.49    17362.92   4591.48 o 
  11   6   3    11088.75     9925.87   2672.56 o 
  12   6   3     3101.68     1021.24   1965.80 o 
  13   6   3     1766.53      518.12    509.41 o 
  14   6   3     1007.72      165.45    653.09 o 
 -16   7   3       26.94     -651.24    500.42 o 
 -15   7   3       72.06     -620.62    413.74 o 
 -14   7   3    18073.56    26892.44   5311.79 o 
 -13   7   3     1185.26     1771.64    892.55 o 
 -12   7   3     2629.42     2230.05    511.59 o 
 -11   7   3     4651.95     4106.70    490.31 o 
 -10   7   3     2321.25     2854.74    306.82 o 
  -9   7   3     6095.67     6209.59   1315.84 o 
  -8   7   3    21650.98    19921.21   4597.98 o 
  -7   7   3      110.09       19.77    173.99 o 
  -6   7   3    33863.01    32277.10   8836.18 o 
  -5   7   3    13835.50    11512.83   4459.22 o 
  -4   7   3     4996.34     4345.97   1766.32 o 
  -3   7   3     4135.60     4620.02   1359.64 o 
  -2   7   3   120424.84   120045.14  40076.66 o 
  -1   7   3    26191.90    32366.82  11349.14 o 
   0   7   3    11250.16    11468.33   3241.84 o 
   1   7   3     1783.93     2114.08    531.13 o 
   2   7   3   133268.00   163341.55  35911.98 o 
   3   7   3     3599.23     4472.52    793.52 o 
   4   7   3    16765.14    12421.85   3462.48 o 
   5   7   3     2555.29     3181.41    701.33 o 
   6   7   3     8508.25    10927.21   2781.13 o 
   7   7   3     3018.70     3965.39   1000.80 o 
   8   7   3     5255.61     3729.30   1289.42 o 
   9   7   3     1167.80      249.76    415.25 o 
  10   7   3     9238.64     7805.44   2235.40 o 
  11   7   3       14.18      -60.95    491.99 o 
  12   7   3      373.43     -438.63    737.99 o 
  13   7   3       11.18     -657.44    526.83 o 
  14   7   3    12920.63     9718.03   6108.56 o 
 -16   8   3     1412.51     1223.36    612.38 o 
 -15   8   3      430.38     -376.18    514.42 o 
 -14   8   3     5431.60     7474.27   1097.19 o 
 -13   8   3       32.12     -231.73    390.40 o 
 -12   8   3     4806.59     6245.67   1883.07 o 
 -11   8   3     8678.96     9259.99    992.56 o 
 -10   8   3    60943.78    66094.41   7630.45 o 
  -9   8   3       85.40      -35.24    199.33 o 
  -8   8   3      578.02      388.39    374.44 o 
  -7   8   3       42.92      -15.61    181.20 o 
  -6   8   3    98458.52    78113.74  33514.61 o 
  -5   8   3     1387.38     1215.29    426.01 o 
  -4   8   3    32916.77    32489.49  10794.01 o 
  -3   8   3      417.80      322.45    104.42 o 
  -2   8   3    21040.17    25511.54   8073.94 o 
  -1   8   3     4221.25     4494.06   1397.54 o 
   0   8   3    31751.57    34477.83  12163.10 o 
   1   8   3      232.42       68.82    117.76 o 
   2   8   3    35241.10    42510.62  11018.90 o 
   3   8   3      983.94      971.50    414.73 o 
   4   8   3     6597.48     4732.07    872.96 o 
   5   8   3      134.83      139.24    165.28 o 
   6   8   3    72389.13    77778.62  17232.97 o 
   7   8   3       18.56      -82.05    242.58 o 
   8   8   3        6.94     -201.64    204.31 o 
   9   8   3      286.28       11.73    238.76 o 
  10   8   3    27910.36    21655.08  12136.57 o 
  11   8   3      623.40     -668.13    855.55 o 
  12   8   3      620.61      174.16    557.30 o 
  13   8   3      113.50     -544.24    496.35 o 
  14   8   3      424.90      -34.83    613.90 o 
 -15   9   3       37.02     -654.24    436.16 o 
 -14   9   3     9491.49    13100.18   3650.77 o 
 -13   9   3     6444.32     9108.78   2196.56 o 
 -12   9   3     2555.02     2277.45    469.28 o 
 -11   9   3     2937.44     4422.68    841.72 o 
 -10   9   3     1997.18     2706.00    701.44 o 
  -9   9   3    10161.80    11580.71   2727.55 o 
  -8   9   3    11355.31    12243.05   5098.45 o 
  -7   9   3     7088.17     8116.24   3986.02 o 
  -6   9   3    22058.71    17933.46   6982.39 o 
  -5   9   3     4544.37     4414.83   1531.12 o 
  -4   9   3     1656.14     1322.52    605.22 o 
  -3   9   3      138.66      184.47    110.45 o 
  -2   9   3   145470.23   148881.39  54052.84 o 
  -1   9   3     7792.12     8622.60   2945.71 o 
   0   9   3     6487.59     5417.83   1765.78 o 
   1   9   3      941.38      678.23    362.49 o 
   2   9   3    81931.17    83080.68  24357.35 o 
   3   9   3    26934.02    29708.88   7304.16 o 
   4   9   3    11773.74    10843.32   2653.72 o 
   5   9   3     7465.68     8961.09   2099.81 o 
   6   9   3     7999.52     9169.22   2100.82 o 
   7   9   3    12859.20    15459.59   3043.79 o 
   8   9   3     4082.28     3775.55   1112.27 o 
   9   9   3     4781.91     4277.51   1120.18 o 
  10   9   3     6970.94     4988.90   3369.94 o 
  11   9   3      502.07     -507.35    746.70 o 
  12   9   3        3.26     -685.74    457.16 o 
  13   9   3      775.67     -609.55    566.01 o 
  14   9   3     9727.89     7526.24   3949.01 o 
 -15  10   3     3046.25     4257.16   1933.14 o 
 -14  10   3     1057.93      767.33    499.18 o 
 -13  10   3     1521.55     2785.16   1062.36 o 
 -12  10   3       44.73     -124.15    364.47 o 
 -11  10   3       82.75      -82.31    274.76 o 
 -10  10   3    10485.92    13101.50   3035.72 o 
  -9  10   3     3277.82     5276.32   1400.65 o 
  -8  10   3     3807.22     4923.24   2076.82 o 
  -7  10   3      237.68      251.53    223.09 o 
  -6  10   3    48422.07    46466.84  17018.38 o 
  -5  10   3    40497.14    39450.35  13178.71 o 
  -4  10   3    35420.62    32996.86  11246.09 o 
  -3  10   3     6407.21     7446.35   2304.64 o 
  -2  10   3    12699.33    13200.02   4536.19 o 
  -1  10   3    75596.57    77901.98  29104.56 o 
   0  10   3     7762.56     8799.59   3131.10 o 
   1  10   3    23400.49    22783.67   8581.44 o 
   2  10   3     5672.76     6739.73   2125.29 o 
   3  10   3      126.65      228.44    155.03 o 
   4  10   3      588.98       98.21    278.65 o 
   5  10   3     5966.83     7056.27   1639.57 o 
   6  10   3    14885.22    16139.08   3950.07 o 
   7  10   3    13152.72    15231.94   3138.33 o 
   8  10   3     2946.03     2315.76    487.58 o 
   9  10   3        1.97     -107.29    320.46 o 
  10  10   3    12924.83     9756.97   3128.30 o 
  11  10   3    10351.82     7742.07   3015.09 o 
  12  10   3      582.45     -537.40    550.77 o 
  13  10   3     1717.75      222.05    770.64 o 
 -14  11   3       57.34     -382.54    480.58 o 
 -13  11   3    13890.19    19505.47   5126.75 o 
 -12  11   3     2927.61     2687.36    523.51 o 
 -11  11   3      653.28      428.97    374.04 o 
 -10  11   3     4413.66     4364.06   1281.07 o 
  -9  11   3    23176.88    29295.79  12064.73 o 
  -8  11   3     3548.82     4462.67   1737.22 o 
  -7  11   3      476.80      174.73    244.80 o 
  -6  11   3       30.77     -189.55    207.80 o 
  -5  11   3     6533.30     6383.41   1994.10 o 
  -4  11   3    11474.91    12484.63   3955.66 o 
  -3  11   3    10057.72    11953.56   4032.54 o 
  -2  11   3     4042.42     3990.85   1376.80 o 
  -1  11   3    29612.36    30201.96  10952.22 o 
   0  11   3    49480.46    44968.76  17863.26 o 
   1  11   3       57.34       -4.51    160.13 o 
   2  11   3    11054.24    12770.37   4673.52 o 
   3  11   3    45051.55    46260.28  14966.50 o 
   4  11   3    26651.38    31832.40   7584.58 o 
   5  11   3     2150.19     1936.54    451.32 o 
   6  11   3     4252.42     4214.85   1000.54 o 
   7  11   3    15390.85    15926.77   3656.90 o 
   8  11   3     1098.29      444.10    332.50 o 
   9  11   3     5223.76     4658.50   2118.19 o 
  10  11   3      340.26      252.66    700.98 o 
  11  11   3      160.47     -250.90    668.33 o 
  12  11   3     2802.92     2169.57   1214.75 o 
  13  11   3     1647.45      973.34    886.02 o 
 -14  12   3     3316.10     5259.14   1839.53 o 
 -13  12   3      160.04        7.85    679.21 o 
 -12  12   3     3922.39     3351.50    580.00 o 
 -11  12   3      862.97      458.85    389.34 o 
 -10  12   3      849.01      975.22    447.45 o 
  -9  12   3     6531.84     8553.88   4499.78 o 
  -8  12   3    16174.46    19487.67   9709.26 o 
  -7  12   3     3306.70     4616.70   2640.66 o 
  -6  12   3      273.83      526.63    539.89 o 
  -5  12   3    31103.35    32574.42  20591.89 o 
  -4  12   3    39708.82    41899.82  13709.97 o 
  -3  12   3       70.72       -1.56    142.53 o 
  -2  12   3     5960.04     7250.73   2446.19 o 
  -1  12   3    14523.13    15545.60   5308.15 o 
   0  12   3       34.54        4.22    151.98 o 
   1  12   3    12800.62    14611.99   5016.26 o 
   2  12   3     7337.61     7010.95   2350.83 o 
   3  12   3      465.24      308.78    258.29 o 
   4  12   3    41702.33    47977.71  11862.34 o 
   5  12   3     8600.26    11223.04   2230.94 o 
   6  12   3     1547.41     1412.87    374.55 o 
   7  12   3    15471.87    19818.22   5868.81 o 
   8  12   3    18047.95    13658.71   2479.56 o 
   9  12   3     1863.94     1221.60    568.19 o 
  10  12   3        2.69     -184.93    407.25 o 
  11  12   3    14321.76    12553.20   1676.26 o 
  12  12   3     2082.08      765.30    536.21 o 
 -13  13   3     4603.91     6599.17    949.16 o 
 -12  13   3     2367.82     2040.20    528.34 o 
 -11  13   3     6711.05     8974.76   2223.13 o 
 -10  13   3     2391.44     2582.82    807.87 o 
  -9  13   3     4174.36     3893.89   1772.05 o 
  -8  13   3     1593.88      827.39    870.79 o 
  -7  13   3      478.54     1001.88    481.11 o 
  -6  13   3     8191.10    10874.50   6117.27 o 
  -5  13   3      562.75      437.13    359.20 o 
  -4  13   3    15956.91    17028.13   5694.57 o 
  -3  13   3     6872.61     7868.33   2639.65 o 
  -2  13   3    19991.92    20191.55   7073.24 o 
  -1  13   3    16448.73    15975.69   5748.67 o 
   0  13   3    57768.34    53439.63  21449.35 o 
   1  13   3    13004.73    12702.34   4522.14 o 
   2  13   3     2839.45     3006.38   1147.84 o 
   3  13   3    15569.25    14916.79   5252.19 o 
   4  13   3     7050.37    10259.37   2509.97 o 
   5  13   3     2304.96     2948.87    652.32 o 
   6  13   3     3337.62     4230.07    969.05 o 
   7  13   3     1735.46     2876.40    613.98 o 
   8  13   3     1697.19     1820.63    340.35 o 
   9  13   3      276.16     -392.77    409.27 o 
  10  13   3     3113.95     1790.67    899.09 o 
  11  13   3      537.66      363.21    463.22 o 
  12  13   3     6146.28     5157.81    699.87 o 
 -13  14   3      384.08      270.58    957.86 o 
 -12  14   3     3459.54     2411.08   1025.35 o 
 -11  14   3     1142.29      359.18    607.37 o 
 -10  14   3     2718.93     3905.30   2311.93 o 
  -9  14   3     5464.63     6389.96   3430.89 o 
  -8  14   3     6407.68     9256.60   4541.15 o 
  -7  14   3    20999.58    24928.49  14413.67 o 
  -6  14   3     1829.30     1790.61   1295.29 o 
  -5  14   3     2827.52     2056.01   1417.20 o 
  -4  14   3      125.28       77.93    494.17 o 
  -3  14   3    33160.69    32228.40  10575.45 o 
  -2  14   3      109.96      242.62    176.15 o 
  -1  14   3      257.74      621.05    463.49 o 
   0  14   3     1278.80     1280.02    673.21 o 
   1  14   3     1604.84     1228.57    427.76 o 
   2  14   3     5555.82     5277.94   1759.75 o 
   3  14   3     5337.89     5331.25   1807.67 o 
   4  14   3    12691.28    15355.25   4242.57 o 
   5  14   3     9077.17     9314.32   2391.74 o 
   6  14   3     1751.85     1945.57    327.84 o 
   7  14   3     8962.63    11764.55   2188.84 o 
   8  14   3     9198.66    10773.71   2729.24 o 
   9  14   3    13245.57    10557.03   1138.55 o 
  10  14   3      126.18      238.97    469.27 o 
  11  14   3      920.18      677.21    535.53 o 
 -12  15   3      105.81     -127.51    519.45 o 
 -11  15   3    18867.10    24682.26   6079.35 o 
 -10  15   3      113.22      105.63    509.41 o 
  -9  15   3     1870.38     2282.06   1534.76 o 
  -8  15   3      111.66     -380.54    411.45 o 
  -7  15   3    16633.51    18347.05  11191.77 o 
  -6  15   3     2365.57     2695.89   1587.01 o 
  -5  15   3     4274.01     3550.62   2237.92 o 
  -4  15   3     1227.78     1141.05    951.33 o 
  -3  15   3     1955.19     1598.53   1227.81 o 
  -2  15   3     3043.27     3558.56   1098.76 o 
  -1  15   3     6919.21     6637.07   2232.45 o 
   0  15   3      141.95      198.94    309.61 o 
   1  15   3    65544.90    59253.91  22140.61 o 
   2  15   3     1856.17     1908.66    722.08 o 
   3  15   3     1738.04     1943.67    418.54 o 
   4  15   3      207.54      119.98    196.86 o 
   5  15   3    30416.61    36848.49  10265.49 o 
   6  15   3      191.61     -232.69    267.98 o 
   7  15   3     2383.66     3392.98    625.29 o 
   8  15   3      532.50      815.23    343.30 o 
   9  15   3     2911.12     2527.82    530.51 o 
  10  15   3       50.51     -664.56    460.24 o 
 -11  16   3      633.85      115.83    474.71 o 
 -10  16   3        2.19     -755.70    524.65 o 
  -9  16   3     2002.93     1195.74   1079.77 o 
  -8  16   3     2611.01     3667.55   2710.32 o 
  -7  16   3    25831.64    32170.05  20443.86 o 
  -6  16   3        2.16     -419.32    279.55 o 
  -5  16   3      782.80      333.83    319.76 o 
  -4  16   3     2680.23     2554.45   1804.70 o 
  -3  16   3    47271.59    47148.46  32380.15 o 
  -2  16   3     1400.55     1546.60    535.47 o 
  -1  16   3       90.73     -168.65    200.08 o 
   0  16   3       85.43      368.35    219.82 o 
   1  16   3    16456.57    15151.95   4938.15 o 
   2  16   3     1128.65      999.69    279.54 o 
   3  16   3     6927.64     8346.90   1537.03 o 
   4  16   3      258.41      405.29    216.24 o 
   5  16   3     2002.08     2497.10    749.69 o 
   6  16   3      176.65     -251.10    319.50 o 
   7  16   3     5628.85     6650.42   1493.16 o 
   8  16   3      549.43      699.83    352.00 o 
   9  16   3    12917.92    10702.73   1243.05 o 
 -10  17   3       99.27     -599.67    399.78 o 
  -9  17   3      190.95     -586.32    390.88 o 
  -8  17   3      285.96       81.81   1182.09 o 
  -7  17   3     3351.21     2721.98   2272.75 o 
  -6  17   3     1068.78     1061.15    737.99 o 
  -5  17   3     1948.71     2007.87   1610.95 o 
  -4  17   3     8299.62     9654.15   5559.96 o 
  -3  17   3     6538.90     6922.41   4525.91 o 
  -2  17   3     1024.50      552.56    317.13 o 
  -1  17   3     4264.46     4086.54   2551.40 o 
   0  17   3    12470.13    11422.44   3615.90 o 
   1  17   3    20201.45    18277.30   5982.01 o 
   2  17   3      885.69      657.53    271.46 o 
   3  17   3     3964.85     4364.02    986.87 o 
   4  17   3     6594.28     6630.44   1590.57 o 
   5  17   3    22118.77    29172.02   5102.25 o 
   6  17   3     2031.00     3390.26    702.63 o 
   7  17   3      417.61      403.37    296.35 o 
   8  17   3      197.47      964.88    390.01 o 
  -9  18   3     2044.43     2366.96   2131.25 o 
  -8  18   3    11204.97    14857.16   8696.97 o 
  -7  18   3     9609.04    10500.56   6054.13 o 
  -6  18   3        5.56     -522.73    348.49 o 
  -5  18   3     6325.70     6837.13   4358.28 o 
  -4  18   3     7366.68     8137.98   5044.02 o 
  -3  18   3     7424.90     8456.68   5070.15 o 
  -2  18   3     4660.14     4792.87   3228.44 o 
  -1  18   3     6374.13     6710.41   3237.14 o 
   0  18   3       18.09      311.99    270.48 o 
   1  18   3       75.20      -25.86    252.84 o 
   2  18   3     4852.49     5575.13   1307.15 o 
   3  18   3       46.78     -117.11    241.20 o 
   4  18   3    14869.94    19996.08   3091.36 o 
   5  18   3      865.14      648.92    343.95 o 
   6  18   3      782.11     1035.01    372.47 o 
   7  18   3     3212.92     4263.45    765.34 o 
  -8  19   3       20.31     -579.26    386.17 o 
  -7  19   3      566.45      174.90    431.60 o 
  -6  19   3     4817.16     5937.74   3726.96 o 
  -5  19   3      108.46     -413.85    428.86 o 
  -4  19   3     9523.77    10492.21   6480.82 o 
  -3  19   3     5129.63     3995.02   2187.85 o 
  -2  19   3      467.81      150.40    352.73 o 
  -1  19   3     7053.81     5656.15   3341.64 o 
   0  19   3    24774.95    22791.83  15236.57 o 
   1  19   3     4810.18     5080.00    969.68 o 
   2  19   3      199.69      132.38    256.20 o 
   3  19   3    11900.67    15338.24   2520.57 o 
   4  19   3     8896.07    11869.34   1829.64 o 
   5  19   3      355.14     -105.90    341.52 o 
   6  19   3     3234.39     4006.66    941.30 o 
  -6  20   3     2977.73     2592.03   1665.38 o 
  -5  20   3    10960.95    11601.61   5953.99 o 
  -4  20   3     6937.78     6388.01   3809.69 o 
  -3  20   3      595.07      781.46    403.38 o 
  -2  20   3     1349.49      890.32    417.98 o 
  -1  20   3     9321.99    10374.92   6472.11 o 
   0  20   3       54.25     -177.03    320.85 o 
   1  20   3     4238.97     4254.86   1012.64 o 
   2  20   3      144.31     -130.06    324.44 o 
   3  20   3     1056.30      840.58    495.73 o 
   4  20   3     7026.50     8415.46    813.96 o 
  -2  21   3     3937.32     4634.17   2762.57 o 
  -1  21   3     1672.22     1484.66    674.24 o 
   0  21   3     5492.77     6227.44   1834.59 o 
 -16   0   4     8165.08     9421.90   1349.72 o 
 -14   0   4     1691.47     -561.66    748.88 o 
 -12   0   4    10057.30     8530.86   2200.60 o 
 -10   0   4    14452.91    11894.26   2266.78 o 
  -8   0   4       40.08     -173.83    115.89 o 
  -6   0   4    32131.80    22082.32   4281.25 o 
  -2   0   4     4023.85     2467.65   1147.26 o 
   2   0   4     5768.81     6990.94    613.90 o 
   4   0   4    43940.11    49490.82   6866.14 o 
   6   0   4    16921.46    16130.99   2050.70 o 
   8   0   4     5128.16     4360.91    399.91 o 
  10   0   4     8489.20     8364.06   1872.19 o 
  12   0   4    19417.99    19468.44   5063.62 o 
  14   0   4       98.16     -731.30    949.16 o 
 -16   1   4      102.61    -1345.36    896.91 o 
 -15   1   4     1330.88     -507.61    593.85 o 
 -14   1   4     6254.65     4821.34    822.89 o 
 -13   1   4      539.85     -631.02    487.53 o 
 -12   1   4    13558.80    10774.27   1241.57 o 
 -11   1   4       79.84     -197.43    131.62 o 
 -10   1   4      129.43     -137.75    111.53 o 
  -9   1   4      201.75     -100.36     92.85 o 
  -8   1   4    62254.46    47225.48   5682.39 o 
  -7   1   4     4519.58     2734.41    505.63 o 
  -6   1   4    26141.84    20337.58   2662.44 o 
  -2   1   4    28544.66    25336.03   4169.67 o 
  -1   1   4    38170.21    40603.07   7655.60 o 
   0   1   4    26011.69    27027.02   5025.60 o 
   1   1   4     8030.65    11005.62    806.88 o 
   2   1   4    43399.99    50363.53   5038.40 o 
   3   1   4     4721.77     5272.50    192.13 o 
   4   1   4    86021.09    91356.83   7542.48 o 
   5   1   4     1272.28     1077.10    140.71 o 
   6   1   4      453.88      348.22    137.97 o 
   7   1   4      152.54      206.24    149.24 o 
   8   1   4    54936.68    51834.17   5541.54 o 
   9   1   4    10608.62    10555.52   1015.55 o 
  10   1   4     1159.53     1042.64    240.69 o 
  11   1   4      724.49      108.76    234.81 o 
  12   1   4     5502.60     5293.17    605.18 o 
  13   1   4     3200.43     2565.19    960.88 o 
  14   1   4     1397.53      260.81    653.70 o 
  15   1   4      402.61     -754.76    503.17 o 
 -17   2   4        5.15    -1489.04    992.70 o 
 -16   2   4     3942.01     3510.36   3100.00 o 
 -15   2   4     4555.92     4815.18   2468.68 o 
 -14   2   4     5209.55     4031.56   2568.82 o 
 -13   2   4     1009.66      -54.70    353.60 o 
 -12   2   4     7461.47     6298.01    643.72 o 
 -11   2   4    27547.82    22929.22   2335.59 o 
 -10   2   4    12318.61    11404.55   1166.01 o 
  -9   2   4     9545.82     7847.44    645.15 o 
  -8   2   4     2096.36     1487.74    181.54 o 
  -7   2   4    21513.92    16922.93   1339.72 o 
  -6   2   4     1715.86     1419.82    145.45 o 
  -5   2   4    12768.12    10795.72    926.54 o 
  -4   2   4    20645.06    14613.06    742.65 o 
  -3   2   4    11408.80     8749.92    692.54 o 
  -2   2   4     4950.70     5490.61    451.84 o 
  -1   2   4    38498.26    46687.56   2929.25 o 
   0   2   4   229272.39   304817.78  11618.51 o 
   1   2   4   158425.33   199805.23   4109.86 o 
   2   2   4    14810.66    16612.56   2579.39 o 
   3   2   4     2855.47     3024.68    297.30 o 
   4   2   4    30808.30    33117.54   3163.72 o 
   5   2   4    71716.12    77032.14   8149.46 o 
   6   2   4    22389.43    20750.28   1772.97 o 
   7   2   4     8205.64     9068.70    705.26 o 
   8   2   4     1080.04      727.51    190.59 o 
   9   2   4    11119.27    11407.92   1131.81 o 
  10   2   4     1461.35     1186.04    266.57 o 
  11   2   4     4534.88     4847.35    652.94 o 
  12   2   4     6917.18     6467.92    899.29 o 
  13   2   4       57.69     -594.35    416.65 o 
  14   2   4      687.60      451.13    420.12 o 
  15   2   4       26.48     -896.58   1090.66 o 
 -17   3   4      295.26    -1563.06   1088.48 o 
 -16   3   4     1168.71     -653.59    798.95 o 
 -15   3   4     5759.67     8995.42   4118.81 o 
 -14   3   4      149.43     -798.09    574.72 o 
 -13   3   4     2124.48      789.81    647.14 o 
 -12   3   4       43.90     -228.40    152.27 o 
 -11   3   4      183.24      -30.52    152.39 o 
 -10   3   4    16084.78    13875.45    970.98 o 
  -9   3   4     2532.83     2204.60    143.81 o 
  -8   3   4     7751.70     6913.01    435.66 o 
  -7   3   4    25386.48    19043.30    823.08 o 
  -6   3   4    22704.76    20011.14   1354.23 o 
  -5   3   4    11350.55    10186.98   1013.39 o 
  -4   3   4    52390.82    48363.11   5382.01 o 
  -3   3   4    94696.75    88368.97  14354.23 o 
  -2   3   4     8906.91    10720.47    973.45 o 
  -1   3   4     7039.19     8669.31    682.30 o 
   0   3   4    17133.08    22469.83   1165.35 o 
   1   3   4     7614.50     9276.27   1615.01 o 
   2   3   4     4473.85     6440.40    456.45 o 
   3   3   4    24735.27    32339.64   4277.13 o 
   4   3   4      223.53       55.72    114.38 o 
   5   3   4     9804.48    11394.60   1293.32 o 
   6   3   4    20633.56    19008.32   2598.85 o 
   7   3   4     4949.78     4799.60    611.64 o 
   8   3   4     5153.47     4998.99    549.68 o 
   9   3   4    30752.88    29715.48   3837.87 o 
  10   3   4    18787.98    15838.03   1928.04 o 
  11   3   4      347.16      -34.98    256.44 o 
  12   3   4     2100.58     1396.18    408.48 o 
  13   3   4    13445.74    13434.45   2610.52 o 
  14   3   4      679.31     -334.18    479.11 o 
  15   3   4     1306.31     -315.71   1321.42 o 
 -17   4   4      312.86     -740.15   1044.94 o 
 -16   4   4       26.30      387.50    927.39 o 
 -15   4   4     4661.38     7519.04   1991.87 o 
 -14   4   4     8244.35    10607.99   2316.63 o 
 -13   4   4       52.18     -402.09    268.06 o 
 -12   4   4     5891.41     4832.39    702.68 o 
 -11   4   4    25472.68    24087.03   2169.89 o 
 -10   4   4     3341.50     3477.27    379.07 o 
  -9   4   4       91.39       -2.32     97.61 o 
  -8   4   4    29298.49    26467.33   1156.92 o 
  -7   4   4    13645.43    12296.59    645.31 o 
  -6   4   4    22076.97    23380.56   2272.43 o 
  -5   4   4     2442.58     2728.62    360.47 o 
  -4   4   4    18440.60    16959.25   3812.28 o 
  -3   4   4     4074.31     5033.54    786.06 o 
  -2   4   4    82450.84    99447.82  13386.36 o 
  -1   4   4     3220.22     4371.99    374.99 o 
   0   4   4      505.77      698.86    102.63 o 
   1   4   4    71495.57    70144.17  20641.51 o 
   2   4   4    48167.54    51083.51  11267.53 o 
   3   4   4    18550.02    21756.58   3624.81 o 
   4   4   4    17482.46    20486.24   3325.05 o 
   5   4   4    54963.84    75115.59  11396.13 o 
   6   4   4     3080.52     4046.87    310.21 o 
   7   4   4      407.72      439.74    187.81 o 
   8   4   4     6297.39     5530.55   1290.75 o 
   9   4   4     3532.52     3151.09    692.98 o 
  10   4   4     3753.01     3143.33    461.96 o 
  11   4   4     4575.56     4375.99    799.37 o 
  12   4   4      718.90      463.05    306.34 o 
  13   4   4      272.99     -380.65    801.12 o 
  14   4   4     9956.06     7331.62   4839.39 o 
 -16   5   4     3277.86     7078.01   4791.50 o 
 -15   5   4      729.00     -293.45    460.86 o 
 -14   5   4     2005.51     1939.30    464.46 o 
 -13   5   4       71.50      -16.96    298.20 o 
 -12   5   4     8614.22     9496.31    959.64 o 
 -11   5   4       76.22      -37.84    151.31 o 
 -10   5   4    27631.30    29307.88   1935.92 o 
  -9   5   4     9300.51     9485.09    606.28 o 
  -8   5   4    13715.48    14355.17    894.38 o 
  -7   5   4    13074.61    12891.39   1223.51 o 
  -6   5   4    31337.67    32114.24   6021.99 o 
  -5   5   4    12585.22    13059.17   3031.07 o 
  -4   5   4     9747.30    11257.58   2737.35 o 
  -3   5   4    45021.74    57927.17   9535.14 o 
  -2   5   4      998.87      896.03    264.98 o 
  -1   5   4     8321.55    11282.88   2198.77 o 
   0   5   4    41353.14    52570.50   8980.26 o 
   1   5   4     2956.55     4082.91    360.98 o 
   2   5   4    89435.76    86050.55  23798.34 o 
   3   5   4     1799.72     2047.35    471.67 o 
   4   5   4    18737.27    20291.21   3994.33 o 
   5   5   4    17867.47    21808.01   3552.72 o 
   6   5   4    57480.37    73793.43  11686.25 o 
   7   5   4    26373.21    25526.59   6989.77 o 
   8   5   4     2771.77     2671.74    685.89 o 
   9   5   4    10535.57     9193.83   2124.69 o 
  10   5   4    20230.87    17568.14   4340.94 o 
  11   5   4     7905.44     7360.60   2265.33 o 
  12   5   4      508.95      161.41    617.72 o 
  13   5   4     3534.87     3356.88    714.04 o 
  14   5   4       25.74     -439.75    596.49 o 
 -16   6   4      281.24     -283.34    574.72 o 
 -15   6   4     1651.71      434.65   1350.69 o 
 -14   6   4     3366.65     4106.26   1214.94 o 
 -13   6   4    16662.92    22119.30   3416.64 o 
 -12   6   4      660.76      390.35    216.30 o 
 -11   6   4     4697.00     4335.91    314.22 o 
 -10   6   4       43.49     -263.69    175.79 o 
  -9   6   4    13507.49    14802.73   1330.14 o 
  -8   6   4    21168.63    20422.34   3350.19 o 
  -7   6   4      264.46        1.89    121.31 o 
  -6   6   4    28837.93    29013.27  11672.88 o 
  -5   6   4      318.42      266.65    151.26 o 
  -4   6   4    40014.14    46755.11  10154.95 o 
  -3   6   4    25993.65    29666.11   7597.55 o 
  -2   6   4    46912.08    57332.55  16231.88 o 
  -1   6   4    43075.02    52774.49  12326.95 o 
   0   6   4     5234.53     5609.27   1223.96 o 
   1   6   4    34699.97    41930.39   8018.47 o 
   2   6   4    33585.42    41308.40   5729.05 o 
   3   6   4    68980.20    72157.77  18542.61 o 
   4   6   4     1079.21      912.36    292.22 o 
   5   6   4     1244.64     1191.67    246.74 o 
   6   6   4        0.68     -130.84    129.33 o 
   7   6   4    17171.54    14890.29   4210.66 o 
   8   6   4     4726.38     4450.91   1063.92 o 
   9   6   4      768.16      136.04    253.82 o 
  10   6   4     6660.12     6307.86   1743.80 o 
  11   6   4      330.24     -110.14    598.60 o 
  12   6   4     5216.27     3970.13   3970.78 o 
  13   6   4     3373.03      361.29   1397.61 o 
  14   6   4     5186.68     3536.10   3792.27 o 
 -16   7   4      472.86      265.58    542.54 o 
 -15   7   4       34.90     -232.94    479.24 o 
 -14   7   4     1398.60     1134.86   1373.66 o 
 -13   7   4       41.02     -468.46    400.56 o 
 -12   7   4     2382.94     3430.25    842.48 o 
 -11   7   4     1067.44     1054.46    340.90 o 
 -10   7   4     3442.74     3553.31    330.29 o 
  -9   7   4    33403.66    36382.45   5543.94 o 
  -8   7   4     4769.95     4595.81   1371.49 o 
  -7   7   4    18571.70    11510.81   3740.38 o 
  -6   7   4     2186.95     2884.26   1425.91 o 
  -5   7   4   114831.16   136349.75  31392.89 o 
  -4   7   4      221.26       59.16    113.49 o 
  -3   7   4     3700.87     4319.68   1066.11 o 
  -2   7   4      668.94      661.70    186.80 o 
  -1   7   4    81718.60    77519.91  24742.12 o 
   0   7   4       86.66      169.02    110.25 o 
   1   7   4    13115.28    16248.37   3267.63 o 
   2   7   4    22082.89    29417.85   5815.26 o 
   3   7   4     1225.92     1017.60    255.14 o 
   4   7   4     1864.16     1660.16    421.68 o 
   5   7   4    18862.54    25044.37   4900.40 o 
   6   7   4    11247.31    13229.08   2419.23 o 
   7   7   4    34359.69    27919.11   8099.63 o 
   8   7   4     1145.71      685.33    465.49 o 
   9   7   4      888.61      212.71    369.59 o 
  10   7   4     1325.96      410.40    711.94 o 
  11   7   4    30113.97    22256.91  12169.22 o 
  12   7   4      162.85     -806.44    761.94 o 
  13   7   4      130.39     -780.44    520.29 o 
  14   7   4       37.83     -322.19    583.43 o 
 -16   8   4        0.29     -323.43    529.75 o 
 -15   8   4        5.28       20.22    487.25 o 
 -14   8   4      198.97      -79.77    417.65 o 
 -13   8   4    23978.46    35073.97   8342.12 o 
 -12   8   4      920.10     1174.46    387.99 o 
 -11   8   4       63.06     -326.46    230.87 o 
 -10   8   4      264.10     -205.16    261.57 o 
  -9   8   4    31715.14    33641.00   7152.40 o 
  -8   8   4      867.76      619.46    317.84 o 
  -7   8   4     3667.50     3749.53   1765.52 o 
  -6   8   4      172.65      159.92    137.79 o 
  -5   8   4     1679.98     1470.40    451.83 o 
  -4   8   4     2390.43     3090.39    819.14 o 
  -3   8   4    23603.78    26609.02   7496.10 o 
  -2   8   4      227.89       63.78    100.80 o 
  -1   8   4    80171.67    89517.82  28866.58 o 
   0   8   4     1582.91     2625.23    666.07 o 
   1   8   4     5435.04     5655.86   1395.70 o 
   2   8   4     2680.97     4082.57    910.96 o 
   3   8   4   141072.38   161517.83  30525.27 o 
   4   8   4     3570.96     3509.46    906.83 o 
   5   8   4     2978.06     3260.39    557.23 o 
   6   8   4      171.40       76.28    137.63 o 
   7   8   4    35443.47    40913.34   8014.43 o 
   8   8   4      553.99      551.79    370.74 o 
   9   8   4     4688.29     3865.62   1463.56 o 
  10   8   4      179.82      -23.63    489.95 o 
  11   8   4      279.42     -600.31    953.51 o 
  12   8   4        2.36    -1041.68    694.45 o 
  13   8   4     2270.65      -55.60   1661.02 o 
  14   8   4      245.84      574.72    735.81 o 
 -15   9   4      541.96      -48.55    506.91 o 
 -14   9   4      956.81     1421.38    493.72 o 
 -13   9   4       38.87     -488.75    594.31 o 
 -12   9   4     2553.67     2757.27    907.79 o 
 -11   9   4      586.17      401.32    253.12 o 
 -10   9   4    10097.51    11715.47   1894.20 o 
  -9   9   4    20962.63    24947.45   8629.48 o 
  -8   9   4     3597.96     5032.10   2475.21 o 
  -7   9   4    10612.64    11906.29   5350.98 o 
  -6   9   4     7075.40     7668.42   1886.97 o 
  -5   9   4   103938.86   122148.35  30723.53 o 
  -4   9   4     3882.78     5489.25   1593.98 o 
  -3   9   4      941.76      783.74    238.09 o 
  -2   9   4       18.34      -80.66    115.57 o 
  -1   9   4    71839.30    70375.41  24344.58 o 
   0   9   4    17485.63    15458.10   5021.20 o 
   1   9   4     1053.45     1019.25    261.79 o 
   2   9   4     7647.99     8037.98   1973.59 o 
   3   9   4      438.33      454.25    175.06 o 
   4   9   4    10201.86    10318.93   2540.13 o 
   5   9   4     1305.41     1223.67    166.27 o 
   6   9   4    16176.39    19540.08   3741.73 o 
   7   9   4    33395.64    34740.56   7004.71 o 
   8   9   4      745.19      259.30    255.99 o 
   9   9   4      811.44      186.32    580.03 o 
  10   9   4     6383.29     4287.79   3308.98 o 
  11   9   4    13053.69    11052.12   6622.32 o 
  12   9   4       11.88     -579.07    522.47 o 
  13   9   4      233.44     -837.20   1012.29 o 
 -15  10   4      160.61     -690.65    520.62 o 
 -14  10   4     4774.41     8456.21   1097.19 o 
 -13  10   4     5901.12     9741.04   2740.80 o 
 -12  10   4      721.21     -167.08    347.21 o 
 -11  10   4     2638.52     2461.04    705.79 o 
 -10  10   4     3909.86     4643.55   1022.66 o 
  -9  10   4     4932.42     5632.12   2375.07 o 
  -8  10   4    11729.60    12911.71   5366.21 o 
  -7  10   4     1061.51      507.09    583.43 o 
  -6  10   4    12372.88    13269.91   6722.46 o 
  -5  10   4      859.96      655.91    430.35 o 
  -4  10   4    28720.50    33773.37   9652.73 o 
  -3  10   4     9770.33     8577.70   2523.39 o 
  -2  10   4    65290.74    71326.41  22811.98 o 
  -1  10   4    33946.73    37259.56  12826.14 o 
   0  10   4      143.67      312.81    144.54 o 
   1  10   4    12444.79    14141.24   4036.24 o 
   2  10   4    23915.23    23329.64   5789.69 o 
   3  10   4    42594.53    45945.18  10591.30 o 
   4  10   4     5699.07     6919.92   1386.80 o 
   5  10   4     1011.89      800.30    257.94 o 
   6  10   4     2274.57     2726.27    615.28 o 
   7  10   4     8635.72     9235.09   1808.13 o 
   8  10   4     4574.77     3216.18   1176.38 o 
   9  10   4       87.87     -382.25    518.12 o 
  10  10   4     6375.30     4766.59   3554.98 o 
  11  10   4      330.32      518.12    539.89 o 
  12  10   4     2774.97       50.07   2131.25 o 
  13  10   4      799.46     -621.55   1145.08 o 
 -15  11   4     2083.23     3881.41   2007.16 o 
 -14  11   4     2200.02     3268.77    604.60 o 
 -13  11   4      804.50      167.26    524.65 o 
 -12  11   4     7414.49     8311.95   1062.36 o 
 -11  11   4     1106.69     1141.84    595.48 o 
 -10  11   4    13364.97    16359.51   3434.19 o 
  -9  11   4     2977.10     4017.03   1985.39 o 
  -8  11   4      453.15      380.05    271.41 o 
  -7  11   4    27438.95    30990.76  16344.64 o 
  -6  11   4    37777.91    43325.23  24514.78 o 
  -5  11   4     7077.53     8506.81   4752.31 o 
  -4  11   4    11262.72    12850.42   3713.46 o 
  -3  11   4    36856.32    41363.54  12186.20 o 
  -2  11   4      121.03      164.30    197.79 o 
  -1  11   4       96.64     -196.82    137.70 o 
   0  11   4    19742.69    20406.70   7062.55 o 
   1  11   4     5926.11     6177.24   2015.75 o 
   2  11   4    15956.24    16272.95   4953.07 o 
   3  11   4     2486.93     2985.67    871.01 o 
   4  11   4     1288.32     1125.22    314.60 o 
   5  11   4     3337.02     3844.59    707.96 o 
   6  11   4    34945.88    39733.11   8389.06 o 
   7  11   4      550.57      611.37    220.87 o 
   8  11   4       97.69     -401.12    267.41 o 
   9  11   4     8119.80     6918.83   3252.38 o 
  10  11   4    13772.34    11154.70   5745.01 o 
  11  11   4      383.56      539.89    574.72 o 
  12  11   4      301.30        4.35    640.03 o 
 -14  12   4     4853.63     7434.41   2316.29 o 
 -13  12   4      445.51      432.96    495.79 o 
 -12  12   4     3036.20     3659.81   1499.93 o 
 -11  12   4    15607.66    19154.47   4056.03 o 
 -10  12   4     4342.13     6240.82   2246.63 o 
  -9  12   4     1667.61     1961.71   1212.57 o 
  -8  12   4    18451.93    22446.68  11004.55 o 
  -7  12   4    12786.99    14381.30   8263.75 o 
  -6  12   4     2652.02     3581.42   1948.38 o 
  -5  12   4     4435.33     5195.43   2904.07 o 
  -4  12   4     1689.09     2469.84    755.03 o 
  -3  12   4     4691.63     4258.76   1277.51 o 
  -2  12   4    40211.92    43044.90  13990.13 o 
  -1  12   4      302.98      116.18    155.74 o 
   0  12   4     3499.62     3904.92   1469.43 o 
   1  12   4    49522.46    49585.23  18729.09 o 
   2  12   4    24565.40    19228.29   7132.11 o 
   3  12   4      845.54      985.32    459.44 o 
   4  12   4    12809.53    14707.86   3379.31 o 
   5  12   4    28608.89    38139.99   7541.85 o 
   6  12   4     4608.91     5552.53    987.60 o 
   7  12   4     5309.84     6373.73   1185.86 o 
   8  12   4     1751.94     1609.78    522.47 o 
   9  12   4     3474.37     2382.16   1432.44 o 
  10  12   4     1715.10      533.69   1195.15 o 
  11  12   4      706.48      -20.84    838.13 o 
  12  12   4      313.06     -924.12    616.08 o 
 -13  13   4      407.18     -122.12    499.63 o 
 -12  13   4        8.05      -26.20    552.95 o 
 -11  13   4      367.99      150.48    368.87 o 
 -10  13   4     3827.35     5328.08   1162.50 o 
  -9  13   4       12.98     -382.20    330.90 o 
  -8  13   4     6307.73     5978.94   3576.75 o 
  -7  13   4    10295.12    12076.88   6365.44 o 
  -6  13   4     9996.66    11618.50   6082.44 o 
  -5  13   4    13850.06    14687.68   9839.87 o 
  -4  13   4    23808.42    25473.58  16649.42 o 
  -3  13   4    42349.16    49492.13  15820.12 o 
  -2  13   4     5357.02     5687.99   1824.22 o 
  -1  13   4     9271.15    10308.69   3306.85 o 
   0  13   4     4288.96     5552.22   1759.76 o 
   1  13   4     6525.75     7952.19   2598.99 o 
   2  13   4     1731.67     1341.11    510.01 o 
   3  13   4     3021.48     2883.11   1118.61 o 
   4  13   4     5030.38     6133.39   1559.15 o 
   5  13   4      868.78     1306.34    302.28 o 
   6  13   4     5770.51     7009.24   1391.46 o 
   7  13   4      111.12      -71.81    264.98 o 
   8  13   4     7665.55     6013.54   2483.92 o 
   9  13   4     9678.34     7397.58   2470.85 o 
  10  13   4     8106.07     4864.87   1791.64 o 
  11  13   4     2447.06     1033.15    866.43 o 
 -13  14   4      568.09      472.69    561.40 o 
 -12  14   4     7794.32     8391.52   1293.12 o 
 -11  14   4     5135.87     7992.40   2341.52 o 
 -10  14   4     6620.79     9730.62   4454.07 o 
  -9  14   4     3532.19     3676.39   1989.74 o 
  -8  14   4     2768.76     2578.48   1680.62 o 
  -7  14   4     1786.10     1782.06    951.33 o 
  -6  14   4      982.58      813.70    452.81 o 
  -5  14   4      228.76      -35.99    260.47 o 
  -4  14   4     7666.78     8136.07   4874.22 o 
  -3  14   4      286.96      267.48    294.08 o 
  -2  14   4      412.68      453.89    195.76 o 
  -1  14   4      437.46      375.08    215.66 o 
   0  14   4    35911.17    34601.04  12973.51 o 
   1  14   4     3292.58     3109.28   1198.50 o 
   2  14   4     8337.76     8597.38   2829.96 o 
   3  14   4     2379.80     1997.74    742.13 o 
   4  14   4    14178.88    15096.52   4135.07 o 
   5  14   4     9044.38    12529.46   2531.97 o 
   6  14   4     5994.22     7669.64   1461.11 o 
   7  14   4     2626.88     2421.08    506.89 o 
   8  14   4      145.86      -75.82    733.64 o 
   9  14   4     3056.19     2247.99   1012.29 o 
  10  14   4     1353.34      575.97   1040.59 o 
  11  14   4     1008.36     -418.41   1208.21 o 
 -12  15   4     4328.30     4609.76   1397.61 o 
 -11  15   4        1.90      -64.23    375.35 o 
 -10  15   4      167.23     -401.18    361.69 o 
  -9  15   4     1064.22     1367.95   1449.86 o 
  -8  15   4    28655.24    35620.22  19575.25 o 
  -7  15   4      956.72     1101.54   1068.89 o 
  -6  15   4     4669.40     4385.95   2697.26 o 
  -5  15   4     3459.07     2580.22   1870.01 o 
  -4  15   4    26839.45    26525.77  17981.71 o 
  -3  15   4      907.25      982.04   1101.54 o 
  -2  15   4    12419.07    12660.23   4234.46 o 
  -1  15   4     4485.18     4695.81   1791.26 o 
   0  15   4      411.35      270.35    237.99 o 
   1  15   4      727.95      380.60    222.09 o 
   2  15   4    15775.04    16370.52   5533.49 o 
   3  15   4      370.78      212.26    215.25 o 
   4  15   4    27957.95    31507.91   8463.76 o 
   5  15   4       56.99       72.71    215.51 o 
   6  15   4      514.55      635.88    481.38 o 
   7  15   4        7.66      -11.41    342.37 o 
   8  15   4    26586.58    20172.75   4358.28 o 
   9  15   4      321.46      449.47    772.82 o 
  10  15   4     1147.41      837.14    540.17 o 
 -11  16   4      298.45     -332.42    552.78 o 
 -10  16   4     6709.70     9776.69   3724.78 o 
  -9  16   4      452.20     -128.12    383.15 o 
  -8  16   4       21.27     -506.71    337.80 o 
  -7  16   4      464.03      -75.73    679.21 o 
  -6  16   4     7565.69     7885.32   4475.84 o 
  -5  16   4      358.20       75.28    290.09 o 
  -4  16   4    21539.77    21872.85  16386.00 o 
  -3  16   4       19.10      268.51    286.68 o 
  -2  16   4     2226.97     1604.65   1445.50 o 
  -1  16   4       51.74     -123.95    269.35 o 
   0  16   4    46115.48    43627.06  17270.26 o 
   1  16   4     6350.72     7429.24   2400.01 o 
   2  16   4     1646.93     1403.70    486.03 o 
   3  16   4        6.23       37.02    232.65 o 
   4  16   4    13879.62    16077.72   3905.72 o 
   5  16   4     1870.02     2576.05    674.31 o 
   6  16   4     9208.09    12795.63   1712.65 o 
   7  16   4       30.75      168.11    327.39 o 
   8  16   4      813.87      748.56    458.20 o 
   9  16   4      479.38      358.54    505.63 o 
 -10  17   4       19.28     -832.69    555.13 o 
  -9  17   4      157.36     -429.91    459.34 o 
  -8  17   4    13842.80    16254.64   9345.70 o 
  -7  17   4     8271.08    10261.18   6648.45 o 
  -6  17   4     4438.57     5952.87   4027.38 o 
  -5  17   4      942.04      -61.71    875.14 o 
  -4  17   4    16104.25    18783.20  13325.19 o 
  -3  17   4    12023.54    12205.98   8694.79 o 
  -2  17   4     8604.76     8062.74   5283.49 o 
  -1  17   4     1460.71      442.09    940.45 o 
   0  17   4       77.92      -85.86    250.23 o 
   1  17   4     7337.20     8064.34   2478.14 o 
   2  17   4     8689.78     9035.99   2943.88 o 
   3  17   4       81.31       50.11    222.32 o 
   4  17   4    10469.64    11702.73   2616.80 o 
   5  17   4      167.31       -4.56    314.56 o 
   6  17   4       59.87      165.01    312.54 o 
   7  17   4        2.61       55.12    423.16 o 
   8  17   4     8767.05     7322.06    909.97 o 
  -9  18   4     1317.62     1158.80    951.33 o 
  -8  18   4      580.74      -41.56    406.91 o 
  -7  18   4     4265.62     6543.32   3798.80 o 
  -6  18   4       68.67     -278.16    350.37 o 
  -5  18   4     1609.29      899.37    768.47 o 
  -4  18   4      748.01      628.42    975.28 o 
  -3  18   4     2693.50     1897.29   1719.80 o 
  -2  18   4     4077.31     4160.06   3147.89 o 
  -1  18   4       56.66     -107.27    305.92 o 
   0  18   4     6434.27     5714.92   1807.61 o 
   1  18   4    10486.91    10622.87   3177.38 o 
   2  18   4     4831.22     5434.00   1930.41 o 
   3  18   4      828.48      676.30    264.75 o 
   4  18   4     7163.47     9707.54   1249.33 o 
   5  18   4    20913.34    27355.94   4226.99 o 
   6  18   4     1092.74      250.41    353.95 o 
   7  18   4      803.52      478.45    389.01 o 
  -8  19   4      301.62     -649.26    432.84 o 
  -7  19   4    12866.22    13532.46   8115.72 o 
  -6  19   4     7534.12     7307.58   5300.91 o 
  -5  19   4      310.75     -146.46    359.75 o 
  -4  19   4     4531.21     4538.70   3380.82 o 
  -3  19   4    18169.34    18544.47  12415.22 o 
  -2  19   4     2262.52     2072.07   1861.30 o 
  -1  19   4     1233.79      895.94    420.15 o 
   0  19   4     3563.30     2717.29   1745.92 o 
   1  19   4     3136.63     2930.71    910.14 o 
   2  19   4     1809.98     1944.53    424.05 o 
   3  19   4     1856.78     1949.25    432.35 o 
   4  19   4     1112.36     1583.52    412.93 o 
   5  19   4     1374.84     1863.15    486.35 o 
  -6  20   4     3612.23     4415.67   3317.69 o 
  -5  20   4      140.96     -311.21    363.23 o 
  -4  20   4     1721.61     2102.41   2174.79 o 
  -3  20   4     1675.43      743.91    748.88 o 
  -2  20   4    10890.93    11511.37   7318.95 o 
  -1  20   4     2568.73     2402.23   1713.27 o 
   0  20   4       26.80       25.66    390.74 o 
   1  20   4    13970.09    15652.04   5058.37 o 
   2  20   4     9751.04    10972.32   2650.74 o 
   3  20   4     1396.09     1507.86    430.96 o 
 -15   0   5     2727.00     2120.36    983.99 o 
 -13   0   5      450.04     -653.09    600.84 o 
 -11   0   5     2886.60     2427.64    380.14 o 
  -9   0   5     2115.55     1878.77    482.85 o 
  -7   0   5   189033.84   132378.78  12932.00 o 
  -5   0   5      143.95      139.43     80.73 o 
  -3   0   5   448793.13   433202.63   3230.61 o 
  -1   0   5     4833.50     4756.48   2886.65 o 
   1   0   5    51032.14    42365.43  28725.03 o 
   3   0   5    12261.76    15055.89   1443.33 o 
   5   0   5     3816.13     4315.50    335.41 o 
   7   0   5     2533.49     2756.95    346.50 o 
   9   0   5    35220.38    33906.83   4602.10 o 
  11   0   5      347.14      322.19    353.35 o 
  13   0   5    17429.96    16256.62   4743.60 o 
 -17   1   5      144.80    -1567.41   1044.94 o 
 -16   1   5     1217.88     -323.86    929.56 o 
 -15   1   5    10112.16    15066.33   3350.35 o 
 -14   1   5       82.19     -719.70    479.80 o 
 -13   1   5        8.35     -770.64    513.76 o 
 -12   1   5      112.18     -242.13    161.42 o 
 -11   1   5    46692.38    43422.00   3972.48 o 
 -10   1   5     3968.57     2903.37    442.54 o 
  -9   1   5       55.22     -105.06     91.36 o 
  -8   1   5     2401.98     2164.09    325.20 o 
  -7   1   5    29937.63    19630.98   2111.99 o 
  -6   1   5     7193.77     4517.03    498.14 o 
  -5   1   5      529.16      252.75     61.30 o 
  -3   1   5    42797.82    32065.71   6433.29 o 
  -2   1   5    25061.69    25037.47   5359.92 o 
  -1   1   5    12382.07    12836.97   2826.07 o 
   0   1   5    19859.53    20647.30   4673.67 o 
   1   1   5    69264.84    71732.06   9940.77 o 
   2   1   5      192.74      311.83    209.99 o 
   3   1   5     7397.90     8084.89    301.02 o 
   4   1   5     1160.56     1602.26    157.36 o 
   5   1   5    83849.35    89239.48   5564.79 o 
   6   1   5     1320.47     1667.54    189.79 o 
   7   1   5      727.66      571.03    172.91 o 
   8   1   5     1466.39     1685.26    229.54 o 
   9   1   5     9981.21     9891.61    820.11 o 
  10   1   5     7430.12     7793.90    647.29 o 
  11   1   5     2677.11     2187.40    308.38 o 
  12   1   5     3372.24     2881.60    398.00 o 
  13   1   5     1886.08     1065.58    353.18 o 
  14   1   5      585.39     -667.70    541.08 o 
 -17   2   5      322.47    -1502.10   1001.40 o 
 -16   2   5      426.24    -1129.84    753.23 o 
 -15   2   5     1135.72      206.90   1103.72 o 
 -14   2   5     7204.30     7802.65   3036.86 o 
 -13   2   5      983.50      190.82    381.94 o 
 -12   2   5    11297.12    10698.91   1347.24 o 
 -11   2   5     1676.27     1060.40    395.58 o 
 -10   2   5    13290.22    10343.12   1346.77 o 
  -9   2   5     3988.98     3657.17    321.28 o 
  -8   2   5    15777.02    13360.41   1141.02 o 
  -7   2   5    87235.27    67535.80   6072.77 o 
  -6   2   5       28.59      -20.34     58.61 o 
  -5   2   5     6800.21     5179.73    259.35 o 
  -4   2   5      364.38      317.54     57.01 o 
  -3   2   5    51757.16    50105.06   5456.72 o 
  -2   2   5    21730.04    20993.53   2612.09 o 
  -1   2   5    12110.31    12123.48   1115.47 o 
   0   2   5    49346.88    63821.20   5140.60 o 
   1   2   5     3851.15     4655.43    309.46 o 
   2   2   5    40017.24    54371.64   4333.92 o 
   3   2   5       26.51      215.94    165.64 o 
   4   2   5    46542.14    49254.89   6805.19 o 
   5   2   5     8113.04     8908.01    827.69 o 
   6   2   5    21449.77    22824.56   1822.09 o 
   7   2   5     5181.67     4672.29    275.92 o 
   8   2   5    29927.24    28340.48   2269.91 o 
   9   2   5    13842.11    13301.52   1166.30 o 
  10   2   5      155.25       21.57    222.60 o 
  11   2   5     1379.12      879.55    287.82 o 
  12   2   5     2353.80     1306.38    381.46 o 
  13   2   5     6247.60     5497.01   1150.66 o 
  14   2   5     1223.01     -111.49    603.30 o 
 -17   3   5     1189.10    -1555.36   1229.98 o 
 -16   3   5     4538.52     7472.86   3422.19 o 
 -15   3   5     1301.68      226.33   1510.81 o 
 -14   3   5      414.29     -957.22    740.17 o 
 -13   3   5     9123.41    10387.03   1874.62 o 
 -12   3   5     3117.94     2295.80    323.80 o 
 -11   3   5     8777.44     7026.09    732.22 o 
 -10   3   5    12958.06    10114.40   1249.60 o 
  -9   3   5     3502.25     3027.25    243.39 o 
  -8   3   5     3291.29     2939.21    217.48 o 
  -7   3   5       85.84     -104.28     69.52 o 
  -6   3   5    28251.36    22799.90    921.29 o 
  -5   3   5     1277.52      671.16    166.54 o 
  -4   3   5    67503.16    51134.98   9024.09 o 
  -3   3   5    32412.58    34588.84   4176.94 o 
  -2   3   5     9960.45    11540.18    898.03 o 
  -1   3   5     4884.88     6300.51    398.43 o 
   1   3   5    14565.63    19038.49   1782.87 o 
   2   3   5       53.31      430.12     91.04 o 
   3   3   5    55774.43    62038.31   6168.32 o 
   4   3   5    21155.74    22567.83   1923.01 o 
   5   3   5     3563.14     3783.60    264.43 o 
   6   3   5    12930.31    14308.83   1908.36 o 
   7   3   5    15786.05    15634.91   1605.03 o 
   8   3   5     1930.65     2135.16    248.35 o 
   9   3   5      188.92      486.46    213.02 o 
  10   3   5    10506.70    10838.26   1193.01 o 
  11   3   5      392.69       73.62    260.91 o 
  12   3   5     7475.11     7015.93    936.49 o 
  13   3   5      370.23     -428.14    350.14 o 
  14   3   5     1314.96     -440.16    496.96 o 
 -17   4   5     4155.79     6410.99   2102.95 o 
 -16   4   5        0.06     -888.87    592.58 o 
 -15   4   5      112.04      143.68    905.62 o 
 -14   4   5     5856.38     8315.59   1930.24 o 
 -13   4   5       34.85     -319.82    217.22 o 
 -12   4   5     3582.50     3656.04    447.46 o 
 -11   4   5       18.39     -190.20    147.47 o 
 -10   4   5     1143.66     1266.43    180.31 o 
  -9   4   5    13124.98    12629.76    728.75 o 
  -8   4   5    28186.31    26076.83    922.29 o 
  -7   4   5      250.86      -64.52     93.53 o 
  -6   4   5     2843.17     2912.88    205.50 o 
  -5   4   5    48944.93    48409.89   4375.57 o 
  -4   4   5    15821.88    13311.08   3094.84 o 
  -3   4   5      316.62      432.04     87.35 o 
  -2   4   5    15116.58    18772.59   1740.58 o 
  -1   4   5    35397.72    47931.04   3793.62 o 
   0   4   5     5336.44     7096.76    493.32 o 
   1   4   5      172.55      154.24     81.70 o 
   2   4   5    22717.44    28828.22   5002.72 o 
   3   4   5       58.34      184.66     98.37 o 
   4   4   5    52673.57    61774.95   8184.32 o 
   5   4   5      953.33     1320.00    147.28 o 
   6   4   5      689.18      792.91    204.40 o 
   7   4   5    22054.83    19934.35   3812.98 o 
   8   4   5    40524.39    36370.09   8313.08 o 
   9   4   5     1976.49     1982.30    618.26 o 
  10   4   5     1073.15      942.10    287.08 o 
  11   4   5    15543.45    13088.66   2966.65 o 
  12   4   5     6126.90     5951.55   1748.76 o 
  13   4   5      367.09      586.40    432.35 o 
  14   4   5     1958.98     1863.48    735.81 o 
 -17   5   5     1880.31     4433.38   4129.70 o 
 -16   5   5     2464.82     3936.88   2847.47 o 
 -15   5   5      436.07     -383.02    413.54 o 
 -14   5   5     4422.43     6571.94   1902.04 o 
 -13   5   5    19247.87    24319.72   3523.01 o 
 -12   5   5     8542.62    10123.04   1083.71 o 
 -11   5   5     1800.35     1753.21    196.14 o 
 -10   5   5     5261.60     4984.69    305.59 o 
  -9   5   5    29635.37    28492.31    883.43 o 
  -8   5   5     4876.63     4299.36    385.53 o 
  -7   5   5     1758.03     1477.27    233.15 o 
  -6   5   5     3660.42     4208.08    640.88 o 
  -5   5   5      675.71      692.27    212.43 o 
  -4   5   5     5981.59     6095.30   1519.89 o 
  -3   5   5      494.67      759.05    226.03 o 
  -2   5   5    16558.02    20219.48   2370.50 o 
  -1   5   5    43110.14    53639.11   8698.63 o 
   0   5   5    53287.57    67136.13   8137.31 o 
   1   5   5     3357.72     2418.55    489.57 o 
   2   5   5    33827.81    38993.61   8555.56 o 
   3   5   5   123969.33   126439.36  26215.80 o 
   4   5   5    15568.05    17755.10   2997.01 o 
   5   5   5    12142.43    15570.21   2184.44 o 
   6   5   5    12012.76    13941.74   1838.80 o 
   7   5   5    30126.95    27203.73   6159.34 o 
   8   5   5      412.31      406.22    236.59 o 
   9   5   5     3151.25     2722.34    576.47 o 
  10   5   5      561.29      144.34    274.31 o 
  11   5   5       35.64     -193.55    303.91 o 
  12   5   5     1279.33      239.12    610.69 o 
  13   5   5      128.06     -972.12    931.74 o 
  14   5   5      397.33      452.81    709.69 o 
 -16   6   5     2279.83     2841.72   3383.00 o 
 -15   6   5       46.26     -528.91    448.91 o 
 -14   6   5       24.37     -593.08    395.39 o 
 -13   6   5      569.14      229.87    824.88 o 
 -12   6   5     1170.98      987.74    331.81 o 
 -11   6   5     1471.58     1282.35    198.11 o 
 -10   6   5    19509.91    19208.88    423.64 o 
  -9   6   5     7210.40     7546.85    685.62 o 
  -8   6   5     4530.05     5059.05    579.87 o 
  -7   6   5     5912.49     6216.07    943.42 o 
  -6   6   5    28286.11    29877.29   5360.87 o 
  -5   6   5    39127.71    42971.32   9171.88 o 
  -4   6   5    20764.88    25129.61   3321.01 o 
  -3   6   5    17698.89    21825.40   5505.92 o 
  -2   6   5    22976.62    31433.66   6280.93 o 
  -1   6   5    23095.68    26695.57   5315.49 o 
   0   6   5    21620.69    24852.38   4057.68 o 
   1   6   5     8009.87    11526.85   1309.00 o 
   2   6   5     4789.61     4991.46    986.64 o 
   3   6   5       31.34      149.05    143.28 o 
   4   6   5     1488.61     1783.61    403.26 o 
   5   6   5      304.55      318.84    138.00 o 
   6   6   5    34427.93    43064.18   6883.94 o 
   7   6   5    15935.27    13198.01   3279.53 o 
   8   6   5     2876.77     2680.91    749.91 o 
   9   6   5     1474.97      970.57    414.51 o 
  10   6   5    15635.30    13856.66   3224.86 o 
  11   6   5    14387.86    14038.62   3529.86 o 
  12   6   5     2824.32     1741.00    899.11 o 
  13   6   5     1631.59       48.03   1362.78 o 
  14   6   5     1127.02      857.72    657.44 o 
 -16   7   5      116.57     -330.32    531.54 o 
 -15   7   5      447.61      289.70    960.04 o 
 -14   7   5    12276.43    21439.24   4023.03 o 
 -13   7   5      561.08      728.81    413.72 o 
 -12   7   5     6892.13     8507.99   1973.54 o 
 -11   7   5      516.59      176.91    241.37 o 
 -10   7   5     2712.53     2794.97    341.79 o 
  -9   7   5     6193.22     5780.97   1387.22 o 
  -8   7   5    33305.61    35267.19   9498.09 o 
  -7   7   5      775.93      904.87    724.93 o 
  -6   7   5     8315.61     8001.04   2995.50 o 
  -5   7   5     1512.80     1975.07    853.37 o 
  -4   7   5    16661.31    20238.40   4494.57 o 
  -3   7   5      694.91      889.63    287.68 o 
  -2   7   5    73288.81    82791.09  21607.00 o 
  -1   7   5     4484.53     4993.19   1021.28 o 
   0   7   5     2745.26     3189.13    525.97 o 
   1   7   5     2743.99     3334.52    616.90 o 
   2   7   5    72295.37    64016.13  18511.19 o 
   3   7   5     7363.79     7836.42   1738.88 o 
   4   7   5    21841.39    24983.22   5695.51 o 
   5   7   5     3320.03     3266.05    738.41 o 
   6   7   5     9848.24    13140.94   2236.69 o 
   7   7   5     4879.77     4446.41   1136.82 o 
   8   7   5    12929.28    11493.88   3012.10 o 
   9   7   5     1192.06      655.49    280.74 o 
  10   7   5     9347.52     8307.86   2070.80 o 
  11   7   5       55.77     -135.91    313.22 o 
  12   7   5     1590.06      366.77   1038.41 o 
  13   7   5      319.38     -650.19    433.46 o 
 -16   8   5     4019.65     9541.15   3293.75 o 
 -15   8   5       12.98     -476.86    472.13 o 
 -14   8   5     1155.84     1900.80    533.96 o 
 -13   8   5       99.99     -282.82    383.68 o 
 -12   8   5     6381.08     7937.85   1164.92 o 
 -11   8   5     1706.81     1967.88    314.26 o 
 -10   8   5    41010.72    46222.15   3736.71 o 
  -9   8   5      519.67      232.33    263.41 o 
  -8   8   5     1763.64     2077.42    668.33 o 
  -7   8   5      252.63       74.26    189.02 o 
  -6   8   5    69933.84    76407.73  31097.92 o 
  -5   8   5     5568.01     7769.06   1433.25 o 
  -4   8   5    44999.87    55477.90  12231.60 o 
  -3   8   5      335.68      288.49    123.46 o 
  -2   8   5     2975.81     3998.65    959.11 o 
  -1   8   5    10747.82    15211.00   3566.53 o 
   0   8   5    73715.76    88132.95  19786.57 o 
   1   8   5      397.56      315.97    150.97 o 
   2   8   5    15414.90    18012.81   3182.48 o 
   3   8   5     5017.73     5439.70   1405.81 o 
   4   8   5    13747.08    12405.83   2453.41 o 
   5   8   5     1954.47     1144.78    378.95 o 
   6   8   5    54089.12    71887.54  12540.17 o 
   7   8   5       92.07      -21.95    230.43 o 
   8   8   5       56.29     -137.57    255.36 o 
   9   8   5        3.22     -153.26    275.24 o 
  10   8   5    21305.86    18940.11   4932.96 o 
  11   8   5      197.89     -777.02    683.57 o 
  12   8   5     3124.29     1232.31   2079.00 o 
  13   8   5        0.67     -790.24    526.83 o 
 -15   9   5       77.55     -630.11    453.22 o 
 -14   9   5     4928.40     8757.51   2213.97 o 
 -13   9   5     6709.18    10981.38   2505.68 o 
 -12   9   5     8699.10    11996.71    827.78 o 
 -11   9   5      274.23       -7.60    261.11 o 
 -10   9   5     7325.01     7806.12    918.37 o 
  -9   9   5     4412.66     5417.62   1299.65 o 
  -8   9   5    34051.89    36531.37  12900.68 o 
  -7   9   5     2974.33     3594.71   1728.51 o 
  -6   9   5    18877.29    18896.99   7958.98 o 
  -5   9   5      379.85      230.26    125.71 o 
  -4   9   5    11406.35    13295.48   3092.37 o 
  -3   9   5     1012.30     1536.86    436.16 o 
  -2   9   5    57641.85    71512.11  22265.36 o 
  -1   9   5    13794.57    15208.98   4525.51 o 
   0   9   5     7276.06     7093.47   1635.59 o 
   1   9   5      777.27      698.69    268.39 o 
   2   9   5    23374.71    27917.02   5188.70 o 
   3   9   5    48539.09    55402.36  10710.45 o 
   4   9   5    22333.99    22278.86   5087.81 o 
   5   9   5     5507.76     5712.12   1260.01 o 
   6   9   5     3726.59     5030.20    981.95 o 
   7   9   5    10014.26     8937.73   2579.13 o 
   8   9   5    10893.59     8867.77   2294.93 o 
   9   9   5     1910.63     1526.65    848.04 o 
  10   9   5     4527.13     3473.71   2525.28 o 
  11   9   5      133.63     -423.44   1127.67 o 
  12   9   5      750.00     -458.89   1343.19 o 
  13   9   5       49.63     -762.27    718.40 o 
 -15  10   5      250.39     -146.79    540.65 o 
 -14  10   5       16.65       -6.68    587.78 o 
 -13  10   5      410.49      793.71    458.18 o 
 -12  10   5      141.31     -357.98    275.36 o 
 -11  10   5      192.29     -281.93    374.32 o 
 -10  10   5     4535.52     5591.31    844.79 o 
  -9  10   5     5400.99     7653.88   2801.75 o 
  -8  10   5     7696.34     9124.99   3531.03 o 
  -7  10   5     1861.21     2338.14    685.74 o 
  -6  10   5    33785.91    38433.38  18902.57 o 
  -5  10   5    50650.71    63983.84  14521.50 o 
  -4  10   5    54078.47    66337.08  16099.34 o 
  -3  10   5     2148.12     3453.35    862.90 o 
  -2  10   5     6933.39     7559.81   2136.28 o 
  -1  10   5    36060.13    40620.49  12472.17 o 
   0  10   5    14791.16    15247.57   4398.40 o 
   1  10   5    10648.77    11668.40   3187.50 o 
   2  10   5       95.17       -0.66    164.66 o 
   3  10   5     7266.29     9346.75   1923.92 o 
   4  10   5       85.08      122.38    155.55 o 
   5  10   5      726.18      465.47    200.59 o 
   6  10   5     4732.75     4729.29    942.53 o 
   7  10   5    19943.65    15681.81   4515.66 o 
   8  10   5     2041.83     1625.36    869.93 o 
   9  10   5      747.19       69.43    374.63 o 
  10  10   5     7212.35     4869.35   3248.03 o 
  11  10   5    14851.51    11418.54   6021.48 o 
  12  10   5     1792.38       45.35   1830.83 o 
 -15  11   5      122.08     -337.88    496.35 o 
 -14  11   5      875.19      992.86   1075.42 o 
 -13  11   5    11357.48    17481.91   1804.70 o 
 -12  11   5     1959.72     2649.87    575.32 o 
 -11  11   5       91.35     -375.33    285.08 o 
 -10  11   5     6338.25     8379.01   2161.72 o 
  -9  11   5    23407.30    29007.69  10987.13 o 
  -8  11   5     1973.19     2208.83   1345.36 o 
  -7  11   5      592.23      332.41    309.13 o 
  -6  11   5     5166.55     5406.04   2148.66 o 
  -5  11   5      187.84      117.12    234.34 o 
  -4  11   5     8224.08    10279.22   2555.41 o 
  -3  11   5     1531.87     1259.88    382.41 o 
  -2  11   5       23.69      -93.43    143.84 o 
  -1  11   5    30977.15    33102.95  11292.63 o 
   0  11   5    28881.71    29252.03   9271.44 o 
   1  11   5      347.81      537.64    188.65 o 
   2  11   5     6530.27     7315.96   1748.38 o 
   3  11   5    55913.93    61320.57  14079.91 o 
   4  11   5     9095.17     7815.33   2022.30 o 
   5  11   5     1520.40     2057.77    461.79 o 
   6  11   5     7986.16     9688.42   1788.25 o 
   7  11   5    26168.25    21831.26   6595.42 o 
   8  11   5      514.25      235.75    286.60 o 
   9  11   5     1667.25      775.90   1785.11 o 
  10  11   5     1000.80        9.96    685.74 o 
  11  11   5      455.95     -388.85    453.94 o 
  12  11   5     2053.78      279.58   2094.24 o 
 -14  12   5     2943.42     4878.28   1508.64 o 
 -13  12   5      360.92      235.41    611.73 o 
 -12  12   5     4016.05     6219.32    718.94 o 
 -11  12   5      174.73       81.94    309.33 o 
 -10  12   5     1459.77     1552.66    470.22 o 
  -9  12   5     7448.48     8544.88   3067.34 o 
  -8  12   5    10301.95    13830.61   5115.86 o 
  -7  12   5     4565.98     4663.83   2176.96 o 
  -6  12   5      303.84      369.52    255.05 o 
  -5  12   5    37597.95    38529.44  20411.21 o 
  -4  12   5     7631.49     8386.65   4626.05 o 
  -3  12   5      355.18      556.10    181.79 o 
  -2  12   5    26237.59    29361.88   8702.67 o 
  -1  12   5    25476.73    29448.20   9795.78 o 
   0  12   5     1270.49     1116.55    483.92 o 
   1  12   5     2197.04     2579.52    863.62 o 
   2  12   5    16142.37    18472.89   5049.25 o 
   3  12   5      398.13      196.22    280.09 o 
   4  12   5    21750.94    23694.53   4635.37 o 
   5  12   5     3172.35     3451.16    597.21 o 
   6  12   5     3532.63     4261.48    795.36 o 
   7  12   5     9385.27     7873.15   1990.59 o 
   8  12   5    10076.97     6808.78   4027.38 o 
   9  12   5      800.87     -227.59   1018.82 o 
  10  12   5      429.09     -279.81   1452.03 o 
  11  12   5    15414.34    12044.35   6004.06 o 
 -13  13   5     5539.12     7713.99   1221.28 o 
 -12  13   5     1461.65     1577.63    643.80 o 
 -11  13   5     8433.82    10484.18   1909.80 o 
 -10  13   5     4607.24     5197.14   1983.21 o 
  -9  13   5     4036.51     5155.37   1471.63 o 
  -8  13   5     8412.24     7825.08   3772.68 o 
  -7  13   5     7404.95     7747.27   3132.65 o 
  -6  13   5    13785.11    16359.40   7917.61 o 
  -5  13   5       23.62     -272.93    235.16 o 
  -4  13   5    20379.52    23093.64  13516.76 o 
  -3  13   5     5469.51     6532.31   1891.01 o 
  -2  13   5    15650.73    15166.46   4575.55 o 
  -1  13   5    19497.73    19771.10   6683.86 o 
   0  13   5    28051.14    27329.54   9761.51 o 
   1  13   5    13387.52    14524.55   5025.48 o 
   2  13   5       24.71     -134.31    154.35 o 
   3  13   5    16612.03    17430.61   4419.54 o 
   4  13   5     2965.62     2906.18    686.02 o 
   5  13   5    12103.98    14873.97   3269.02 o 
   6  13   5     5162.48     6122.32   1056.63 o 
   7  13   5     3171.31     2339.23    711.93 o 
   8  13   5     3671.53     2336.54   1678.44 o 
   9  13   5     1538.20      219.14   1025.35 o 
  10  13   5     6398.99     5270.78   4271.20 o 
  11  13   5       14.38    -1181.59   1031.88 o 
 -13  14   5        5.56     -898.07    766.29 o 
 -12  14   5     4299.30     4672.10    763.60 o 
 -11  14   5      698.25      973.16    359.78 o 
 -10  14   5     2829.77     4218.85   1724.15 o 
  -9  14   5     2621.10     2797.93   1140.73 o 
  -8  14   5     3581.04     5870.88   2590.59 o 
  -7  14   5    23539.04    26004.25  12848.44 o 
  -6  14   5     1621.59      948.30    635.67 o 
  -5  14   5      286.57      299.53    276.09 o 
  -4  14   5      294.86      430.58    391.85 o 
  -3  14   5    46025.36    46428.07  29678.54 o 
  -2  14   5      106.00      298.04    254.04 o 
  -1  14   5     1574.42     1902.58    736.85 o 
   0  14   5     3886.59     4574.18   1551.06 o 
   1  14   5     5857.94     6826.76   2241.33 o 
   2  14   5     7546.99     7925.56   2559.08 o 
   3  14   5     1917.94     1529.69    581.93 o 
   4  14   5    11394.12    11752.01   3112.74 o 
   5  14   5     4711.63     5351.60   1129.47 o 
   6  14   5     3770.14     4482.79    914.15 o 
   7  14   5     6863.63     5272.92   2370.71 o 
   8  14   5     8943.49     6867.81   2642.83 o 
   9  14   5    14350.19    10129.72   4266.85 o 
  10  14   5      119.83     -767.29    648.74 o 
 -12  15   5       53.91     -458.65    455.30 o 
 -11  15   5    20613.17    30784.06  10118.53 o 
 -10  15   5      312.89     -242.88    357.78 o 
  -9  15   5      595.63      451.11    459.34 o 
  -8  15   5      448.76      272.80    343.42 o 
  -7  15   5    12316.40    15962.51   8629.48 o 
  -6  15   5      371.06      127.29    417.98 o 
  -5  15   5       88.08     -401.65    267.77 o 
  -4  15   5     1840.10     1715.81   1512.99 o 
  -3  15   5     4422.38     5601.07   3602.87 o 
  -2  15   5     1658.95     1246.16   1203.86 o 
  -1  15   5      214.51      354.52    218.53 o 
   0  15   5     1385.74      707.38    575.23 o 
   1  15   5    71231.25    64224.80  24489.95 o 
   2  15   5     1786.66     1402.89    623.73 o 
   3  15   5      294.23      231.23    267.73 o 
   4  15   5     1344.87     1119.34    374.55 o 
   5  15   5    33475.95    42394.33   8696.92 o 
   6  15   5      384.67      292.20    272.60 o 
   7  15   5       83.40      254.17    415.08 o 
   8  15   5      121.36     -109.92    421.52 o 
   9  15   5     3537.03     2559.75   1715.45 o 
 -11  16   5     1974.07      981.61   1401.96 o 
 -10  16   5       31.44     -525.08    350.05 o 
  -9  16   5      114.55     -505.96    382.34 o 
  -8  16   5     2821.31     3417.49   2394.66 o 
  -7  16   5    31266.12    37897.50  21697.79 o 
  -6  16   5      105.66      144.21    347.15 o 
  -5  16   5       51.04     -434.08    289.38 o 
  -4  16   5     2014.68     1675.07   1251.75 o 
  -3  16   5    42324.30    39578.38  27146.73 o 
  -2  16   5     3243.40     4265.40   2651.54 o 
  -1  16   5        7.88      -33.68    228.53 o 
   0  16   5      397.07      187.20    394.07 o 
   1  16   5     8323.37     7891.28   2529.19 o 
   2  16   5     3601.39     3305.38   1066.08 o 
   3  16   5      168.89      173.87    240.88 o 
   4  16   5       40.78     -194.63    222.76 o 
   5  16   5     5502.15     5469.87    958.36 o 
   6  16   5      434.03      665.42    275.80 o 
   7  16   5      854.53      595.02    459.34 o 
   8  16   5      512.33      294.10    497.16 o 
 -10  17   5     1618.27     1083.31   1208.21 o 
  -9  17   5        9.77     -547.45    382.67 o 
  -8  17   5      706.96      -72.00    618.26 o 
  -7  17   5     4952.86     5859.74   3748.73 o 
  -6  17   5     2282.30     2193.67   1815.59 o 
  -5  17   5      132.65     -322.58    352.67 o 
  -4  17   5     6753.63     7142.56   4458.42 o 
  -3  17   5     6592.43     7307.46   5109.33 o 
  -2  17   5     3724.46     3891.00   3036.86 o 
  -1  17   5      832.39      538.52    311.79 o 
   0  17   5     6899.08     7594.66   2351.79 o 
   1  17   5    20954.90    20877.16   7208.22 o 
   2  17   5        3.30      109.11    268.43 o 
   3  17   5      785.76      587.77    281.15 o 
   4  17   5     3061.83     3217.82    726.39 o 
   5  17   5    14619.36    20747.49   3082.55 o 
   6  17   5     2511.26     2671.42    423.46 o 
   7  17   5       42.49      -60.34    453.81 o 
  -9  18   5     2325.12     2133.01   1593.54 o 
  -8  18   5     7486.39     9953.42   5052.73 o 
  -7  18   5     7339.74     7844.58   4654.35 o 
  -6  18   5      383.16     -266.82    340.70 o 
  -5  18   5     6631.25     5588.14   3809.69 o 
  -4  18   5     3701.01     3137.09   3036.86 o 
  -3  18   5    11062.12    10472.25   6450.34 o 
  -2  18   5     5023.01     3398.65   2947.61 o 
  -1  18   5     6009.53     4902.44   3572.40 o 
   0  18   5       39.19      -17.11    337.43 o 
   1  18   5     1231.70      840.09    460.83 o 
   2  18   5    10117.82     9701.51   3118.49 o 
   3  18   5      158.52       23.29    261.59 o 
   4  18   5    12260.64    14694.50   3249.64 o 
   5  18   5      170.47     -282.76    382.73 o 
   6  18   5     2200.60     1866.24    524.03 o 
  -7  19   5        4.19     -303.82    421.95 o 
  -6  19   5     7267.09     7242.59   4863.34 o 
  -5  19   5      114.60     -103.30    476.75 o 
  -4  19   5     7347.44     6175.72   4312.56 o 
  -3  19   5      174.15     -521.67    347.78 o 
  -2  19   5      880.52      266.51    381.05 o 
  -1  19   5     7501.56     6284.49   4005.61 o 
   0  19   5    14854.85    13818.91   9606.94 o 
   1  19   5     1762.27     1064.49    933.92 o 
   2  19   5     1364.95     1096.02    530.29 o 
   3  19   5    12117.14    14528.80   3078.70 o 
   4  19   5     5104.04     7674.70    997.79 o 
   5  19   5        8.67     -421.14    335.96 o 
  -5  20   5    13365.86    15902.48  10057.57 o 
  -4  20   5     4674.05     4147.02   2775.63 o 
  -3  20   5       79.95     -314.07    364.00 o 
  -2  20   5     4907.60     5520.20   4199.36 o 
  -1  20   5    11285.59    11558.96   7643.32 o 
   0  20   5        7.46       94.20    381.49 o 
   1  20   5     1338.42     1088.62   1123.31 o 
   2  20   5      414.86      -51.60    342.51 o 
   3  20   5      669.04      960.67    403.62 o 
 -16   0   6     4776.44     6813.89   1192.98 o 
 -14   0   6     3977.63     4127.52    944.80 o 
 -12   0   6     1882.37     2048.57   1351.89 o 
 -10   0   6    42282.32    39059.43   3340.30 o 
  -8   0   6      490.72      234.25    131.65 o 
  -6   0   6    98769.54    69113.57   9368.61 o 
  -4   0   6    21964.04    13156.89   4362.63 o 
  -2   0   6     7627.49     8882.63   4586.86 o 
   0   0   6   213104.28   165164.80 115407.35 o 
   2   0   6     9138.74     9646.16   3092.54 o 
   4   0   6    35777.51    40973.05   4425.77 o 
   6   0   6    35555.93    34424.07   4260.32 o 
   8   0   6     5151.96     4081.95    426.19 o 
  10   0   6    16546.71    17100.54   3047.75 o 
  12   0   6    18175.58    16853.93   3008.56 o 
  14   0   6      121.79     -328.79    557.30 o 
 -17   1   6       50.78    -1462.92    975.28 o 
 -16   1   6      740.55     -494.88   1090.66 o 
 -15   1   6      934.10      680.24    742.34 o 
 -14   1   6    12572.39    16179.94   3084.76 o 
 -13   1   6      301.70     -226.29    345.01 o 
 -12   1   6     9540.36    10218.74    832.03 o 
 -11   1   6     1263.50      635.62    214.64 o 
 -10   1   6      276.24     -197.63    131.76 o 
  -9   1   6      599.21      209.03    102.27 o 
  -8   1   6    29804.48    23215.88   2036.05 o 
  -7   1   6     9848.07     7213.79    720.44 o 
  -6   1   6    22714.57    15295.62   1731.33 o 
  -5   1   6     1222.04      684.23     75.41 o 
  -4   1   6    45195.69    30401.46   5322.85 o 
  -3   1   6      822.91     1021.15    309.19 o 
  -2   1   6    66094.31    61705.82  14810.33 o 
  -1   1   6      250.76      -30.93     72.14 o 
   0   1   6    17837.91    18104.82   4402.19 o 
   1   1   6     1445.93     1249.47    306.53 o 
   2   1   6    56846.37    53541.07   8551.73 o 
   3   1   6      151.73      268.95    139.66 o 
   4   1   6    43873.86    48026.98   3250.90 o 
   5   1   6      283.63      294.36    141.12 o 
   6   1   6     7044.19     8049.15    329.72 o 
   7   1   6      532.84      761.12    198.90 o 
   8   1   6    32249.10    33405.06   2600.46 o 
   9   1   6     8988.11     8813.97    397.27 o 
  10   1   6     3074.85     2789.61    321.18 o 
  11   1   6      624.52      603.32    279.08 o 
  12   1   6     3355.11     3431.47    390.25 o 
  13   1   6     3116.34     2698.26    580.05 o 
  14   1   6     4176.29     3134.26    535.43 o 
 -17   2   6      822.95    -1075.03   1822.12 o 
 -16   2   6     2676.69     2803.59   2277.10 o 
 -15   2   6     5640.02     9590.01   1706.74 o 
 -14   2   6     4789.40     5455.60   1682.79 o 
 -13   2   6     1380.81      564.37    295.36 o 
 -12   2   6     4813.23     4707.93    749.44 o 
 -11   2   6    26187.09    23012.54   3119.79 o 
 -10   2   6    25710.94    22594.44   3042.28 o 
  -9   2   6     3467.30     2985.65    334.58 o 
  -8   2   6     3466.38     2438.44    292.43 o 
  -7   2   6     4830.04     3467.73    320.95 o 
  -6   2   6     6031.55     4399.73    283.65 o 
  -5   2   6     2577.92     1800.22    193.08 o 
  -4   2   6     7077.78     6644.30    448.95 o 
  -3   2   6     6593.54     6867.17    715.46 o 
  -2   2   6      376.76      174.80     81.70 o 
  -1   2   6    25717.80    32245.04   4471.32 o 
   0   2   6    49762.78    57368.89   6041.78 o 
   1   2   6    75003.20    82938.17   6445.53 o 
   2   2   6    12759.71    13717.81   1396.01 o 
   3   2   6     9762.51    10034.72   1266.61 o 
   4   2   6    31824.41    38667.06   3892.53 o 
   5   2   6    45467.18    47223.36   4032.93 o 
   6   2   6    34428.61    36689.87   2767.82 o 
   7   2   6     1478.32     1661.64    222.75 o 
   8   2   6      159.44      260.55    197.17 o 
   9   2   6     8013.82     8141.31    406.47 o 
  10   2   6     4255.51     4215.58    356.23 o 
  11   2   6       59.40      -26.19    257.25 o 
  12   2   6     2514.45     1891.34    503.38 o 
  13   2   6      369.15     -199.42    455.62 o 
  14   2   6      397.66     -534.60    649.80 o 
 -17   3   6        4.80    -1188.62   1071.07 o 
 -16   3   6     2752.33     2955.16   2039.81 o 
 -15   3   6     3630.39     6802.68   3276.33 o 
 -14   3   6      353.15     1018.82    862.08 o 
 -13   3   6        2.92     -299.25    199.50 o 
 -12   3   6       18.61     -309.24    206.16 o 
 -11   3   6      298.63      114.84    208.64 o 
 -10   3   6     9463.76     7969.23   1012.44 o 
  -9   3   6     5982.99     4185.31    503.43 o 
  -8   3   6      349.69       18.78     83.86 o 
  -7   3   6    56886.59    48284.50   2470.75 o 
  -6   3   6    50874.29    42287.00   1743.04 o 
  -5   3   6     5594.06     4646.37    372.33 o 
  -4   3   6    45722.40    42862.91   4117.70 o 
  -3   3   6   157317.47   158390.02  19127.26 o 
  -2   3   6    18687.96    23896.46   2103.35 o 
  -1   3   6    22437.87    26821.26   1906.35 o 
   0   3   6    26052.03    32225.19   1227.45 o 
   1   3   6    40261.04    51273.88   3907.44 o 
   2   3   6       55.47      331.02    112.78 o 
   3   3   6     5887.05     6409.20    355.07 o 
   4   3   6     1229.06     1342.49    142.66 o 
   5   3   6    10812.70    10497.76    986.64 o 
   6   3   6    10289.49    10643.88    907.53 o 
   7   3   6       41.94       89.31    354.58 o 
   8   3   6     4468.95     4735.93    583.17 o 
   9   3   6    31257.23    27889.54   4215.13 o 
  10   3   6    12399.91    11707.64   1520.83 o 
  11   3   6      380.27       22.36    268.70 o 
  12   3   6     4948.01     4869.66   1041.16 o 
  13   3   6     8443.17     8413.68   1704.12 o 
  14   3   6      613.99     -468.30    720.87 o 
 -17   4   6       27.71    -1055.39    703.59 o 
 -16   4   6       29.15      470.22    949.16 o 
 -15   4   6     3830.47     7520.09   3792.27 o 
 -14   4   6     4691.42     7006.31   1723.24 o 
 -13   4   6       47.84     -263.68    175.79 o 
 -12   4   6     5996.55     4955.93    699.79 o 
 -11   4   6    25310.12    25152.28   3162.22 o 
 -10   4   6      753.01      406.10    156.34 o 
  -9   4   6       40.03      -63.82    118.83 o 
  -8   4   6    24949.28    21206.88    473.16 o 
  -7   4   6    14746.77    13067.38    494.31 o 
  -6   4   6    14760.75    13144.06    677.45 o 
  -5   4   6      173.88      150.87    106.50 o 
  -4   4   6    49903.05    51871.45   5495.94 o 
  -3   4   6    11571.27    13685.95   1621.81 o 
  -2   4   6    34344.22    42439.24   3010.20 o 
  -1   4   6      139.68      211.90     89.95 o 
   0   4   6    16322.93    21800.03   1021.18 o 
   1   4   6   113272.26   134372.33  14740.65 o 
   2   4   6    39964.78    42727.02   4949.62 o 
   3   4   6     1563.70     2150.38    218.70 o 
   4   4   6    13222.75    14427.00   1346.66 o 
   5   4   6    68357.98    73900.88   7750.63 o 
   6   4   6     1501.72     1166.48    220.98 o 
   7   4   6      137.89      372.93    284.94 o 
   8   4   6    16172.26    15529.51   3024.52 o 
   9   4   6     3563.99     3298.58    360.68 o 
  10   4   6     1714.30     1839.03    457.07 o 
  11   4   6      208.28     -454.42    302.95 o 
  12   4   6     1026.32      538.86    369.20 o 
  13   4   6      378.95     -389.15    623.31 o 
  14   4   6     4518.90     2279.50   2307.58 o 
 -17   5   6     1345.21     2006.22   1663.20 o 
 -16   5   6     4965.40    10747.09   5564.32 o 
 -15   5   6      981.52      934.57   2625.42 o 
 -14   5   6     2850.07     4073.67   1307.80 o 
 -13   5   6       10.45     -259.81    397.17 o 
 -12   5   6    11398.45    12097.77   1501.49 o 
 -11   5   6       33.15     -226.64    151.09 o 
 -10   5   6    13380.52    14224.26    784.58 o 
  -9   5   6     1935.83     1747.17    176.16 o 
  -8   5   6     3523.93     3877.91    227.81 o 
  -7   5   6    17482.96    16185.73    915.00 o 
  -6   5   6    12051.39    11947.17    909.24 o 
  -5   5   6    15798.23    15899.89   2514.42 o 
  -4   5   6    16837.74    17124.17   2147.99 o 
  -3   5   6    58810.13    75178.01   8321.74 o 
  -2   5   6      188.93      288.05     97.70 o 
  -1   5   6    12890.13    18446.05   1520.63 o 
   0   5   6    73571.62    70511.75  18692.20 o 
   1   5   6      645.17      384.46    119.65 o 
   2   5   6    50589.95    54364.63   9501.51 o 
   3   5   6      187.68      426.79    122.79 o 
   4   5   6    21919.49    25077.74   3126.46 o 
   5   5   6     5100.27     4986.33    610.21 o 
   6   5   6    36402.70    34975.87   7287.08 o 
   7   5   6    11730.98    10959.48   2057.44 o 
   8   5   6       31.14       78.59    228.86 o 
   9   5   6     8829.09     8155.73   1676.67 o 
  10   5   6     7771.77     6904.24   1584.75 o 
  11   5   6     4953.42     4838.03   1121.48 o 
  12   5   6     2411.36     2137.83    719.37 o 
  13   5   6     3894.11     1668.96   1223.45 o 
 -16   6   6      343.48     -666.73   1610.95 o 
 -15   6   6      964.97      791.15    897.22 o 
 -14   6   6     1817.76     2028.18    887.87 o 
 -13   6   6    16366.92    19080.79   2478.01 o 
 -12   6   6     3659.57     3790.63    423.47 o 
 -11   6   6     2733.13     2770.24    527.59 o 
 -10   6   6     2960.85     2730.92    230.92 o 
  -9   6   6    18621.52    20107.91    803.14 o 
  -8   6   6    21520.66    23403.37   1962.94 o 
  -7   6   6     3068.13     3134.46    392.11 o 
  -6   6   6    36538.90    38671.24   5502.73 o 
  -5   6   6     6345.68     7118.90   1176.01 o 
  -4   6   6    25663.04    34253.23   4158.36 o 
  -3   6   6     5157.29     6624.65    849.60 o 
  -2   6   6    26219.37    35196.01   3765.91 o 
  -1   6   6    45041.12    55276.84   8642.03 o 
   0   6   6    15028.73    20183.28   2940.51 o 
   1   6   6    11883.87    11895.55   2807.85 o 
   2   6   6    16663.20    17615.79   3511.12 o 
   3   6   6    87480.02    93984.95  18033.89 o 
   4   6   6     4301.53     4706.03    722.24 o 
   5   6   6     3631.52     3466.02    546.11 o 
   6   6   6      130.10       97.61    235.60 o 
   7   6   6    27330.16    22619.76   5046.74 o 
   8   6   6    11497.30    10564.62   2601.02 o 
   9   6   6     1403.39      762.01    322.25 o 
  10   6   6     3176.26     2370.73    415.11 o 
  11   6   6      165.73      -27.20    375.35 o 
  12   6   6     7193.85     6737.76   1403.36 o 
  13   6   6      865.78       92.53    629.14 o 
 -16   7   6      960.88     2224.86   1084.13 o 
 -15   7   6      395.05      267.22    661.80 o 
 -14   7   6       47.16       -5.91    462.55 o 
 -13   7   6      129.40      152.56    284.14 o 
 -12   7   6     4962.91     5707.37    822.89 o 
 -11   7   6      725.51      584.21    197.98 o 
 -10   7   6     5249.01     4913.59    359.46 o 
  -9   7   6    30206.91    35281.57   2785.81 o 
  -8   7   6     4069.72     5250.30    637.16 o 
  -7   7   6     1312.81      961.44    234.82 o 
  -6   7   6       65.65      -24.83    145.10 o 
  -5   7   6    88070.56    99909.58  19150.48 o 
  -4   7   6       24.32       -1.74    103.56 o 
  -3   7   6     4355.06     5009.18   1107.82 o 
  -2   7   6     2284.82     2306.38    372.80 o 
  -1   7   6   142382.61   177116.81  34192.16 o 
   0   7   6      589.76      669.76    165.48 o 
   1   7   6      765.51      564.88    123.12 o 
   2   7   6    16198.76    18028.85   3835.34 o 
   3   7   6     4919.13     4743.04    964.65 o 
   4   7   6    13358.29    14265.25   2726.15 o 
   5   7   6      367.33      295.60    163.25 o 
   6   7   6    11759.64     9631.07   2073.97 o 
   7   7   6    30729.12    28103.93   7552.19 o 
   8   7   6     3251.55     2904.55    983.02 o 
   9   7   6       29.91      -43.68    263.62 o 
  10   7   6     1369.13     1147.68    342.65 o 
  11   7   6    30552.56    26079.70   6198.51 o 
  12   7   6      837.40     -141.12    642.20 o 
  13   7   6       31.33     -699.73    466.49 o 
 -16   8   6       58.05     -200.71    557.86 o 
 -15   8   6      127.08     -731.46    487.64 o 
 -14   8   6      456.11     -161.00    445.04 o 
 -13   8   6    23729.29    37247.70   5128.04 o 
 -12   8   6      100.18     -182.71    257.04 o 
 -11   8   6      807.52      466.38    260.39 o 
 -10   8   6       26.56      -24.54    232.00 o 
  -9   8   6    42776.91    49378.15   9506.80 o 
  -8   8   6      435.91      535.30    343.96 o 
  -7   8   6     2072.72     2655.26    964.39 o 
  -6   8   6      203.36       14.15    194.86 o 
  -5   8   6      201.68      379.29    115.76 o 
  -4   8   6      539.98      520.28    133.36 o 
  -3   8   6       54.69      -88.50    121.43 o 
  -2   8   6     1429.17     1914.99    526.00 o 
  -1   8   6    31326.22    40409.70   8587.28 o 
   0   8   6     1176.99     1094.60    303.35 o 
   1   8   6       59.33       -5.15    153.49 o 
   2   8   6      176.94      150.40    138.94 o 
   3   8   6   144400.44   135925.39  34756.24 o 
   4   8   6     1895.54     1889.82    534.80 o 
   5   8   6      224.47      190.56    163.39 o 
   6   8   6        4.04     -150.14    210.68 o 
   7   8   6    41924.70    35208.78   9814.18 o 
   8   8   6       33.53        1.74    274.15 o 
   9   8   6     1699.85     1904.26    617.42 o 
  10   8   6      111.02     -201.64    301.17 o 
  11   8   6      156.77      122.45    406.51 o 
  12   8   6      354.06     -599.90    822.89 o 
  13   8   6      127.60     -763.12    508.74 o 
 -16   9   6     1355.97     4375.94   2015.87 o 
 -15   9   6      431.75      296.50   1025.35 o 
 -14   9   6      849.16      947.37    506.43 o 
 -13   9   6       72.96     -225.24    485.68 o 
 -12   9   6     2160.66     3079.35    395.37 o 
 -11   9   6      199.85     -245.45    256.20 o 
 -10   9   6     9383.43    10284.53    953.24 o 
  -9   9   6    24620.47    28798.13   8013.40 o 
  -8   9   6       39.74       92.47    257.24 o 
  -7   9   6     1682.91     2177.41    805.48 o 
  -6   9   6     5937.11     5576.57   1920.08 o 
  -5   9   6    74268.44   104836.76  20466.45 o 
  -4   9   6    10050.14    14455.40   3068.34 o 
  -3   9   6     4045.71     4685.12   1196.52 o 
  -2   9   6        1.87      126.21    138.46 o 
  -1   9   6    40558.05    46741.89  11192.51 o 
   0   9   6    17544.04    19308.07   4288.99 o 
   1   9   6     1587.44     1634.52    321.81 o 
   2   9   6     8599.09    11125.54   1550.34 o 
   3   9   6     4547.49     5609.92   1224.19 o 
   4   9   6    11664.08    11269.24   2782.71 o 
   5   9   6       38.16     -106.51    165.83 o 
   6   9   6     9618.30     8049.01   1887.57 o 
   7   9   6    19981.33    16115.62   4073.73 o 
   8   9   6        9.63     -237.67    273.93 o 
   9   9   6       52.05     -158.46    303.53 o 
  10   9   6     3692.65     2600.69    916.10 o 
  11   9   6    16975.84    13531.75   6548.31 o 
  12   9   6      678.30     -810.18    955.69 o 
 -15  10   6      608.66      370.57    983.99 o 
 -14  10   6     1938.66     2655.90    561.54 o 
 -13  10   6     6365.26     8365.00    569.30 o 
 -12  10   6     1950.82     1336.20    472.17 o 
 -11  10   6     6136.69     6622.43    454.56 o 
 -10  10   6     2374.03     2386.20    709.69 o 
  -9  10   6     7709.10    10461.00   1737.22 o 
  -8  10   6    22628.43    26883.96   7173.09 o 
  -7  10   6     4091.75     3811.03   1121.14 o 
  -6  10   6    18243.94    19959.79   8355.19 o 
  -5  10   6      241.63      222.02    216.63 o 
  -4  10   6    26209.75    32619.98   6892.08 o 
  -3  10   6     1432.50     1566.59    391.19 o 
  -2  10   6    56561.07    67479.63  19414.67 o 
  -1  10   6     6523.90     7437.85   1986.46 o 
   0  10   6     3667.99     4690.87    983.76 o 
   1  10   6     9437.30    10352.92   2551.38 o 
   2  10   6    30583.89    32150.15   5944.77 o 
   3  10   6    18289.87    17318.27   4598.26 o 
   4  10   6     9244.00    10182.73   2177.53 o 
   5  10   6     1269.37     1106.73    386.88 o 
   6  10   6        2.06      -64.50    246.01 o 
   7  10   6     6960.08     6814.41   1817.33 o 
   8  10   6    13811.50    12454.46   3365.51 o 
   9  10   6      197.13      226.62    320.13 o 
  10  10   6     5872.19     4882.61   2923.66 o 
  11  10   6      268.82     -386.26   1147.26 o 
  12  10   6     4500.75     3085.11   1702.39 o 
 -15  11   6      885.97     1378.99    599.87 o 
 -14  11   6      427.97      896.54    500.09 o 
 -13  11   6       22.06      -92.28    334.75 o 
 -12  11   6    10573.49    13407.22    938.65 o 
 -11  11   6      489.09      214.06    316.81 o 
 -10  11   6     9834.83    10939.48   3023.80 o 
  -9  11   6       76.87      113.16    299.41 o 
  -8  11   6      947.57      795.92    973.10 o 
  -7  11   6    33759.98    37423.11  14357.07 o 
  -6  11   6    30773.13    35166.36  15112.48 o 
  -5  11   6     1588.02     1818.25    431.04 o 
  -4  11   6    17710.06    22884.16   4978.26 o 
  -3  11   6    31353.72    38149.43  10200.65 o 
  -2  11   6       13.62      -17.78    160.96 o 
  -1  11   6     6408.60     7551.93   2159.69 o 
   0  11   6    41120.94    43603.14  11481.80 o 
   1  11   6     5348.35     6250.09   1381.81 o 
   2  11   6    18490.38    21341.41   4872.90 o 
   3  11   6       61.06       72.33    171.41 o 
   4  11   6    12789.67    14562.54   4546.52 o 
   5  11   6     1885.63     1293.87    442.83 o 
   6  11   6    43574.29    40077.02   8306.66 o 
   7  11   6      928.40      898.21    293.11 o 
   8  11   6       13.47       71.10    318.00 o 
   9  11   6     8215.25     6436.74   2993.32 o 
  10  11   6     8576.21     5989.02   3391.71 o 
  11  11   6      273.22     -322.98    461.04 o 
 -14  12   6     3525.43     6224.75    983.99 o 
 -13  12   6      218.17       77.22    470.08 o 
 -12  12   6     3724.71     4403.89    490.69 o 
 -11  12   6    13910.13    17984.41   1780.12 o 
 -10  12   6     2435.33     3798.56   1271.35 o 
  -9  12   6     1394.22     1418.65    546.42 o 
  -8  12   6    12809.87    16167.28   5570.85 o 
  -7  12   6     7753.23     8718.35   3137.00 o 
  -6  12   6     1772.11     2946.37   1397.61 o 
  -5  12   6     2203.91     2776.74   1584.83 o 
  -4  12   6     7513.71     7654.20   3861.93 o 
  -3  12   6     7999.51     8525.87   2025.57 o 
  -2  12   6    30434.79    34303.84  10425.65 o 
  -1  12   6     1864.22     1794.75    587.81 o 
   0  12   6     3243.27     3435.66    950.19 o 
   1  12   6    32098.29    34174.80   8367.69 o 
   2  12   6    19461.37    21020.62   5060.37 o 
   3  12   6       63.86      -24.99    209.69 o 
   4  12   6    19986.08    19110.14   5189.62 o 
   5  12   6    18011.84    17815.97   4207.37 o 
   6  12   6     4325.35     3675.46    947.05 o 
   7  12   6     1847.77      939.00    503.19 o 
   8  12   6     7713.00     7465.51   2030.23 o 
   9  12   6     3068.50     2685.93   1735.04 o 
  10  12   6     1052.96      133.82    696.63 o 
  11  12   6       22.93     -302.50    486.06 o 
 -14  13   6      626.83      676.37    572.04 o 
 -13  13   6        3.93     -405.73    433.48 o 
 -12  13   6        3.02     -490.34    326.89 o 
 -11  13   6     2298.61     2973.69    520.67 o 
 -10  13   6     1064.14      409.04    402.70 o 
  -9  13   6     2341.95     1584.92    957.86 o 
  -8  13   6     4840.05     4914.51   1930.97 o 
  -7  13   6    15815.45    20266.72   8553.29 o 
  -6  13   6     4565.76     4595.25   2150.84 o 
  -5  13   6    11124.35    13443.22   6291.42 o 
  -4  13   6    11734.08    13224.39   7458.28 o 
  -3  13   6    33423.21    33106.34  17979.54 o 
  -2  13   6     4802.37     6265.44   1467.48 o 
  -1  13   6     5504.06     5978.84   1906.52 o 
   0  13   6     4654.19     5683.54   1544.08 o 
   1  13   6     2184.38     3583.99   1006.56 o 
   2  13   6      606.38      698.49    261.96 o 
   3  13   6      106.64       39.28    234.61 o 
   4  13   6     6120.78     5489.32   1414.61 o 
   5  13   6     3277.10     3601.62    949.93 o 
   6  13   6      866.43      576.05    260.89 o 
   7  13   6      347.79      118.41    311.46 o 
   8  13   6     8329.21     5805.88   3533.21 o 
   9  13   6    14228.82    10932.46   5640.51 o 
  10  13   6     6346.47     5602.57   3814.04 o 
 -13  14   6     1815.40     2623.83    825.07 o 
 -12  14   6     4142.73     6541.69   1217.60 o 
 -11  14   6     4843.43     8034.15   2379.42 o 
 -10  14   6    10739.21    15517.65   4717.48 o 
  -9  14   6     2245.01     2139.07   1519.52 o 
  -8  14   6      215.15      161.26    312.46 o 
  -7  14   6      313.44      362.80    326.78 o 
  -6  14   6     5000.65     6714.47   2353.30 o 
  -5  14   6      828.95      877.04    387.50 o 
  -4  14   6    10904.71    11630.90   6184.75 o 
  -3  14   6     1061.95     1090.15    886.02 o 
  -2  14   6       75.60      222.58    208.27 o 
  -1  14   6     1215.91     1026.62    399.42 o 
   0  14   6    29319.17    29277.13  10167.58 o 
   1  14   6     9425.74     8880.88   2708.49 o 
   2  14   6     8121.68     8117.05   2326.15 o 
   3  14   6     7609.62     8434.00   2003.10 o 
   4  14   6    16221.67    15352.03   4158.98 o 
   5  14   6    15212.57    19018.45   3786.22 o 
   6  14   6    12845.95    12856.53   2657.65 o 
   7  14   6     1484.00      992.70    986.16 o 
   8  14   6      102.08     -219.87    598.66 o 
   9  14   6     2588.39      946.98   1282.23 o 
  10  14   6     2313.00     2413.34   1312.71 o 
 -12  15   6     4261.40     5857.44    709.46 o 
 -11  15   6       27.37     -364.96    555.13 o 
 -10  15   6      687.66      912.80    441.45 o 
  -9  15   6     1112.91      881.12   1306.18 o 
  -8  15   6    12908.44    15392.32   6626.68 o 
  -7  15   6     1270.45     1106.81    428.86 o 
  -6  15   6     7901.23     8455.89   4127.52 o 
  -5  15   6     2759.33     2426.61   1495.57 o 
  -4  15   6    13173.45    15050.95   8583.77 o 
  -3  15   6       56.95      -48.32    317.84 o 
  -2  15   6    22124.70    20960.94  13429.69 o 
  -1  15   6     5406.91     5756.99   1713.55 o 
   0  15   6     1659.50     1774.69    847.04 o 
   1  15   6      723.14      716.15    251.54 o 
   2  15   6    16796.65    19602.13   6077.16 o 
   3  15   6     1403.73     1416.70    451.15 o 
   4  15   6    15700.44    16101.12   3486.17 o 
   5  15   6      367.23      224.76    232.63 o 
   6  15   6      462.42      143.37    341.19 o 
   7  15   6      437.36      125.73   1421.56 o 
   8  15   6    15030.04    11328.57   6123.80 o 
   9  15   6      667.62       89.08    933.92 o 
 -11  16   6     1219.54     2329.54   1253.93 o 
 -10  16   6    12107.59    19838.33   8004.69 o 
  -9  16   6      167.68     -224.56    382.77 o 
  -8  16   6        2.58      -69.88    361.23 o 
  -7  16   6      226.02       54.04    342.30 o 
  -6  16   6    10750.32    12374.80   6731.17 o 
  -5  16   6       12.41     -364.36    298.67 o 
  -4  16   6    13393.97    12701.84   6208.70 o 
  -3  16   6        7.04      258.41    324.37 o 
  -2  16   6      318.62     -168.99    284.95 o 
  -1  16   6     1267.85     1078.56    746.70 o 
   0  16   6    28178.33    28563.87   9615.28 o 
   1  16   6     2218.24     3132.91   1397.15 o 
   2  16   6     4605.33     5411.38   1501.50 o 
   3  16   6      672.06      801.45    286.91 o 
   4  16   6     8331.18     7816.45   2214.33 o 
   5  16   6      719.63      857.68    300.87 o 
   6  16   6    11238.31    11876.44   2901.93 o 
   7  16   6      117.67     -166.30    533.36 o 
   8  16   6      502.44     -316.57    491.55 o 
 -10  17   6        9.34     -509.12    438.90 o 
  -9  17   6        9.84     -162.18    412.56 o 
  -8  17   6     9468.33    10376.78   4397.47 o 
  -7  17   6    12834.65    14739.98   7007.65 o 
  -6  17   6     7563.07     8290.92   3892.41 o 
  -5  17   6     1059.54      834.35    444.10 o 
  -4  17   6     9603.21    10111.59   4878.57 o 
  -3  17   6    15992.37    15488.20  10473.37 o 
  -2  17   6    14679.73    14259.22   8810.17 o 
  -1  17   6     3963.60     4589.81   2984.62 o 
   0  17   6      185.19      -93.97    318.86 o 
   1  17   6     6753.36     6305.89   1775.05 o 
   2  17   6     8586.95     8738.18   2852.96 o 
   3  17   6        1.34      -45.09    365.70 o 
   4  17   6     7658.23     8237.76   1681.69 o 
   5  17   6     1007.60     1340.89    303.72 o 
   6  17   6      328.12      505.81    459.84 o 
   7  17   6      232.81      313.48    705.34 o 
  -9  18   6      282.14     -261.96    426.31 o 
  -8  18   6     1236.13     2020.36   1266.99 o 
  -7  18   6     4609.18     6496.23   3846.69 o 
  -6  18   6      175.96      -73.37    357.21 o 
  -5  18   6      104.02      142.12    361.89 o 
  -4  18   6      163.85     -302.26    322.37 o 
  -3  18   6     2915.63     1720.43   1406.32 o 
  -2  18   6      649.87     -227.29    345.52 o 
  -1  18   6      109.08       10.66    343.42 o 
   0  18   6     5922.23     5245.67   3413.48 o 
   1  18   6    15731.81    16648.05   5237.17 o 
   2  18   6     3031.00     3206.41   1047.33 o 
   3  18   6     3306.36     3539.32    897.02 o 
   4  18   6     4038.09     5426.42   1063.31 o 
   5  18   6    16108.73    20957.72   2467.59 o 
   6  18   6     1624.81     2121.54    527.67 o 
  -7  19   6    13388.88    15043.90   7369.02 o 
  -6  19   6     5306.08     4896.75   3182.72 o 
  -5  19   6      252.29      244.99    380.16 o 
  -4  19   6     9950.95     9363.71   5518.60 o 
  -3  19   6    17068.18    15297.56  10014.03 o 
  -2  19   6     1780.68     1166.30   1295.29 o 
  -1  19   6        4.72       58.01    337.47 o 
   0  19   6     4515.52     3265.20   2163.90 o 
   1  19   6     1346.77      950.75    727.11 o 
   2  19   6       87.63     -374.41    331.48 o 
   3  19   6      233.63      -77.29    290.83 o 
   4  19   6      709.68      967.37    407.50 o 
  -5  20   6       61.43     -607.24    404.82 o 
  -4  20   6     3692.91     2658.71   2947.61 o 
  -3  20   6     1795.96      775.92    740.17 o 
  -2  20   6     5970.51     6927.60   4271.20 o 
  -1  20   6     1051.57      558.51    883.85 o 
   0  20   6      194.63     -294.68    391.18 o 
   1  20   6    12163.74    11747.96   7723.87 o 
 -15   0   7     3039.29     4649.99   1088.48 o 
 -13   0   7      811.48     -195.83    341.78 o 
 -11   0   7     1450.52     1315.30    655.27 o 
  -9   0   7      716.11      610.85    167.54 o 
  -7   0   7   174347.84   138819.16  18114.33 o 
  -5   0   7      165.08       73.70     91.54 o 
  -1   0   7      794.17      506.28    470.22 o 
   1   0   7    34299.05    28804.65  17685.65 o 
   3   0   7     2223.41     2912.29    712.32 o 
   5   0   7     7775.05     8096.33    472.57 o 
   7   0   7     1375.10     1244.34    303.11 o 
   9   0   7    35449.71    35119.86   4830.68 o 
  11   0   7      548.78      869.67    430.49 o 
  13   0   7    20255.19    19156.78   3113.06 o 
 -17   1   7       60.30    -1606.60   1071.07 o 
 -16   1   7      282.99     -561.90    630.32 o 
 -14   1   7      269.87     -554.59    419.79 o 
 -13   1   7      137.23     -420.42    280.28 o 
 -12   1   7       47.57     -186.95    197.85 o 
 -11   1   7    51139.20    54017.21   5739.11 o 
 -10   1   7     4510.31     4274.84    578.13 o 
  -9   1   7     2276.52     1788.01    207.59 o 
  -8   1   7     5428.67     4412.95    415.71 o 
  -7   1   7    30401.46    22558.79   2286.91 o 
  -6   1   7     5640.00     3778.37    352.95 o 
  -5   1   7     5164.12     3453.52    319.23 o 
  -4   1   7    13217.94    12648.72   2511.86 o 
  -3   1   7    25147.32    19757.73   4783.02 o 
  -2   1   7    13276.22    14458.48   3625.44 o 
  -1   1   7       71.40      166.87     85.87 o 
   0   1   7    24112.29    23079.36   6195.11 o 
   1   1   7    78755.48    70615.55  17823.68 o 
   2   1   7     2897.28     2964.69    477.73 o 
   3   1   7     1490.68     1768.30    223.61 o 
   4   1   7      445.59      586.22    186.98 o 
   5   1   7    56831.17    66003.26   3085.02 o 
   6   1   7     3608.70     4116.28    280.92 o 
   7   1   7       96.39      201.11    245.72 o 
   8   1   7      180.39      223.60    216.81 o 
   9   1   7     3709.52     4481.28    361.07 o 
  10   1   7     5828.48     5743.83    396.61 o 
  11   1   7       80.32      330.87    284.46 o 
  12   1   7     2039.40     2041.35    374.12 o 
  13   1   7     3332.35     3109.91    422.91 o 
 -17   2   7      870.55      172.91   1297.47 o 
 -16   2   7     1041.61     -748.23   1016.64 o 
 -15   2   7     1321.51     1237.25    742.34 o 
 -14   2   7     9824.25    11319.35   2110.29 o 
 -13   2   7       79.12     -410.05    273.37 o 
 -12   2   7     5418.68     6611.75    898.46 o 
 -11   2   7      431.59       33.87    232.60 o 
 -10   2   7     4943.36     3827.40    719.73 o 
  -9   2   7     1073.21      502.83    112.33 o 
  -8   2   7    16136.77    12964.55   1591.46 o 
  -7   2   7    54696.32    40397.35   3687.87 o 
  -6   2   7     2725.84     1919.57    343.04 o 
  -5   2   7     9171.20     7084.50    315.42 o 
  -4   2   7     1344.69     1706.48    405.34 o 
  -3   2   7    79629.84    81436.73  13462.34 o 
  -2   2   7    32985.54    37022.75   6312.63 o 
  -1   2   7    26014.58    28104.08   4580.04 o 
   0   2   7    59367.14    70242.21  10345.93 o 
   1   2   7    28536.45    35781.27   3027.95 o 
   2   2   7    34593.07    41806.43   4200.23 o 
   3   2   7     2981.64     3252.18    381.47 o 
   4   2   7    41143.73    35126.11   8986.39 o 
   5   2   7     7176.73     9433.96    613.92 o 
   6   2   7     6538.57     6253.68    369.03 o 
   7   2   7     2535.27     2102.13    254.87 o 
   8   2   7    12974.96    13211.01    707.62 o 
   9   2   7    15657.99    16984.16    864.87 o 
  10   2   7      460.52      476.58    319.87 o 
  11   2   7     2993.56     2879.09    389.33 o 
  12   2   7      147.35      -76.58    308.89 o 
  13   2   7     5055.39     4450.79    675.57 o 
 -17   3   7     1431.47     1990.01   2738.62 o 
 -16   3   7     1371.22     3101.16   2144.31 o 
 -15   3   7      679.88     -632.63   1262.64 o 
 -14   3   7     2042.44     2144.78   1269.57 o 
 -13   3   7     7855.37     8966.01   1308.48 o 
 -12   3   7      100.17     -293.55    195.70 o 
 -11   3   7     6621.07     5896.93    851.80 o 
 -10   3   7    29622.33    25418.69   3543.71 o 
  -9   3   7    12706.54    11299.99   1364.68 o 
  -8   3   7      796.84      508.10    114.88 o 
  -7   3   7    10326.12     8006.43    462.78 o 
  -6   3   7    50917.22    41987.64   2176.80 o 
  -5   3   7      344.40      220.21     73.96 o 
  -4   3   7    84729.46    81046.63  10872.06 o 
  -3   3   7      431.51      356.60     97.59 o 
  -2   3   7    21824.44    26498.45   2432.67 o 
  -1   3   7    12244.28    13657.52    948.94 o 
   0   3   7    81393.68   104815.38   7205.31 o 
   1   3   7     2620.72     3758.25    296.15 o 
   2   3   7     4180.77     5154.38    398.75 o 
   3   3   7    69726.05    69591.09   6278.07 o 
   4   3   7     3356.32     3439.65    423.55 o 
   5   3   7    12486.29    14430.11   1038.26 o 
   6   3   7    45290.33    45804.23   5527.06 o 
   7   3   7    17522.61    18076.66   1898.73 o 
   8   3   7     5003.34     5367.67    389.63 o 
   9   3   7      628.95      706.65    315.77 o 
  10   3   7    19491.71    17316.99   2464.67 o 
  11   3   7     1021.18      550.80    366.99 o 
  12   3   7     2956.26     2203.85    440.90 o 
  13   3   7       10.88     -444.51    389.87 o 
 -17   4   7     4570.81     8299.57   2218.33 o 
 -16   4   7        1.45     -773.74    612.96 o 
 -15   4   7     1170.75     1156.03   1904.84 o 
 -14   4   7    10018.16    11909.77   4187.44 o 
 -13   4   7       28.91     -285.38    190.26 o 
 -12   4   7     1630.54     2147.17    505.12 o 
 -11   4   7     2850.16     2881.66    592.94 o 
 -10   4   7     1673.74     1501.62    325.19 o 
  -9   4   7    10126.93     9922.41    759.74 o 
  -8   4   7    12500.33    10677.46    428.59 o 
  -7   4   7      105.68       -2.27    111.64 o 
  -6   4   7    10976.75    10282.05    456.95 o 
  -5   4   7    68268.78    59849.25   4807.48 o 
  -4   4   7    18330.39    20748.34   2401.17 o 
  -3   4   7      702.48      560.73    110.00 o 
  -2   4   7    36308.02    42356.98   2600.41 o 
  -1   4   7    32037.64    39200.18   1987.00 o 
   0   4   7     6103.33     8397.72    402.20 o 
   1   4   7     2652.03     3587.67    210.29 o 
   2   4   7    65250.60    74359.41   5986.22 o 
   3   4   7      799.54     1078.83    143.90 o 
   4   4   7    50586.05    55434.80   4278.84 o 
   5   4   7     1487.11     1671.54    268.96 o 
   6   4   7     1776.25     2404.20    339.88 o 
   7   4   7    28163.75    29133.41   4722.41 o 
   8   4   7    16487.18    14552.77   1801.49 o 
   9   4   7      683.78      512.35    286.28 o 
  10   4   7     4414.64     4259.32    617.51 o 
  11   4   7    11524.38    11363.13   1429.68 o 
  12   4   7     1762.07     1339.49    477.55 o 
  13   4   7       24.16     -602.88    401.92 o 
 -17   5   7     1320.33     2761.81   1471.63 o 
 -16   5   7     1526.79     3105.74   1819.94 o 
 -15   5   7     2529.51     4231.64   2146.49 o 
 -14   5   7     2888.92     4947.75   1544.07 o 
 -13   5   7    16928.52    20613.59   3754.60 o 
 -12   5   7     5407.94     5914.64    929.76 o 
 -11   5   7      466.87      259.57    174.40 o 
 -10   5   7     9863.22    10262.33    533.34 o 
  -9   5   7    19495.33    18397.49    995.52 o 
  -8   5   7     5669.58     6053.86    423.57 o 
  -7   5   7      104.26      -29.15    123.41 o 
  -6   5   7    10384.01     9602.12    708.72 o 
  -5   5   7     5715.60     5802.39    781.29 o 
  -4   5   7      159.84      109.37     90.60 o 
  -3   5   7     1851.59     2978.51    303.53 o 
  -2   5   7     1094.18      952.80    131.70 o 
  -1   5   7    26061.67    33785.17   2038.64 o 
   0   5   7    54121.49    66542.34   8404.43 o 
   1   5   7     3886.16     3973.23    493.95 o 
   2   5   7    21834.40    21146.46   2368.73 o 
   3   5   7   101929.52   112159.13  14408.19 o 
   4   5   7    32738.82    34374.71   3586.97 o 
   5   5   7     2470.47     3325.05    291.78 o 
   6   5   7    19857.19    20047.51   2769.32 o 
   7   5   7    29745.34    26469.50   4134.21 o 
   8   5   7     1954.39     1977.71    308.76 o 
   9   5   7     1216.15     1138.80    422.35 o 
  10   5   7      815.88     1117.08    331.51 o 
  11   5   7      105.60     -463.76    318.25 o 
  12   5   7      611.94      317.11    388.59 o 
  13   5   7      504.37      -61.28    415.55 o 
 -16   6   7     4106.18     9974.80   5377.10 o 
 -15   6   7        4.08     -879.64    646.56 o 
 -14   6   7       91.79     -390.32    260.21 o 
 -13   6   7      475.59      125.75    198.65 o 
 -12   6   7     3832.91     4794.07    746.30 o 
 -11   6   7     7740.47     7334.74    423.91 o 
 -10   6   7    15399.52    15271.58    391.75 o 
  -9   6   7     8741.75     8497.25    340.88 o 
  -8   6   7      633.64      719.93    186.82 o 
  -7   6   7     6597.99     7112.16    501.31 o 
  -6   6   7    23320.18    22305.14   2258.74 o 
  -5   6   7    17699.51    18205.80   2982.77 o 
  -4   6   7    38699.83    49689.89   5624.29 o 
  -3   6   7    17196.64    21966.03   2313.27 o 
  -2   6   7    21277.09    29167.90   2773.64 o 
  -1   6   7    36211.71    43172.03   4761.04 o 
   0   6   7    78462.41    71905.02  16928.18 o 
   1   6   7     2932.26     2165.74    508.40 o 
   2   6   7      460.42      306.03    132.89 o 
   3   6   7        7.33       52.93    134.45 o 
   4   6   7     3533.30     2851.11    258.92 o 
   5   6   7     1042.32      851.37    221.30 o 
   6   6   7    12548.76    11160.87   1529.70 o 
   7   6   7    14611.82    14193.06   2601.67 o 
   8   6   7     8671.16     7629.63   1240.35 o 
   9   6   7     2350.07     2077.19    532.70 o 
  10   6   7     7495.14     6568.92   1493.44 o 
  11   6   7    12900.78    10102.77   2031.54 o 
  12   6   7     4516.34     3777.66   1046.09 o 
  13   6   7      788.14     -535.43   1058.00 o 
 -16   7   7      139.57     1571.77   1127.67 o 
 -15   7   7      859.04      660.78    877.32 o 
 -14   7   7     8555.48    14290.57   1628.37 o 
 -13   7   7      754.92      639.57    255.52 o 
 -12   7   7    13069.70    18429.21   1706.20 o 
 -11   7   7     4423.27     4273.78    323.00 o 
 -10   7   7     1791.06     1747.44    239.96 o 
  -9   7   7     4785.66     4764.99    340.66 o 
  -8   7   7    58716.41    61081.01   3324.01 o 
  -7   7   7       37.27       65.18    159.97 o 
  -6   7   7     9396.85     9574.48   1414.10 o 
  -5   7   7     1342.07     1358.32    200.41 o 
  -4   7   7    34627.04    45679.19   5975.17 o 
  -3   7   7      951.42     1610.93    426.07 o 
  -2   7   7    71424.87    86039.52  14200.60 o 
  -1   7   7    11310.57    13590.38   2312.70 o 
   0   7   7      140.32       28.80    112.22 o 
   1   7   7     7060.05     7267.73   1614.45 o 
   2   7   7    31179.61    30856.00   6137.38 o 
   3   7   7    19268.80    19364.64   3116.25 o 
   4   7   7    50300.59    54346.78   9013.34 o 
   5   7   7      670.45      646.16    180.35 o 
   6   7   7      868.23      379.50    231.55 o 
   7   7   7     5656.95     5232.02    862.36 o 
   8   7   7    22688.38    19942.41   4476.08 o 
   9   7   7       22.64       -7.31    302.14 o 
  10   7   7     4671.63     5117.05   1095.73 o 
  11   7   7       90.32     -162.76    349.28 o 
  12   7   7     1100.24      399.95   1142.91 o 
 -16   8   7     6315.02    15143.00   2529.63 o 
 -15   8   7       12.36     -682.09    454.73 o 
 -14   8   7      287.84      473.71    485.44 o 
 -13   8   7      269.48       75.09    324.04 o 
 -12   8   7    12658.89    16837.28   2074.88 o 
 -11   8   7      302.19       54.52    250.79 o 
 -10   8   7    27782.98    28310.91   1744.20 o 
  -9   8   7     1281.34     1414.43    258.90 o 
  -8   8   7      721.05      736.66    215.63 o 
  -7   8   7      543.83      186.09    223.86 o 
  -6   8   7    43012.36    46700.24  11740.36 o 
  -5   8   7      565.02      659.04    143.02 o 
  -4   8   7    60114.65    74960.45  15642.06 o 
  -3   8   7       28.36       16.21    125.90 o 
  -2   8   7     5405.74     6640.54   1090.69 o 
  -1   8   7     4550.59     5994.45   1162.93 o 
   0   8   7   103328.41   130185.41  20495.16 o 
   1   8   7       29.17      -70.30    150.82 o 
   2   8   7     7398.93     6648.00   1377.53 o 
   3   8   7       44.25      168.35    159.33 o 
   4   8   7    21390.61    21175.88   3511.07 o 
   5   8   7      338.62      186.68    179.37 o 
   6   8   7    23422.79    21507.84   5435.05 o 
   7   8   7       19.89      202.02    262.73 o 
   8   8   7       96.23      104.11    274.85 o 
   9   8   7      145.92       99.63    308.06 o 
  10   8   7    13120.49    11054.32   2220.83 o 
  11   8   7       15.39     -607.06    569.12 o 
  12   8   7     8896.50     6740.63   2947.61 o 
 -16   9   7       15.32     -213.93    548.59 o 
 -15   9   7      454.84      722.35    495.08 o 
 -14   9   7     3452.69     5837.34   1800.35 o 
 -13   9   7     8837.68    12111.07   1163.38 o 
 -12   9   7     9030.90    12683.86    588.99 o 
 -11   9   7      286.40      -87.83    279.77 o 
 -10   9   7     5868.93     6729.66    513.34 o 
  -9   9   7     4468.45     6639.60   1256.11 o 
  -8   9   7    43659.02    50938.55  11877.51 o 
  -7   9   7      106.76     -146.39    459.34 o 
  -6   9   7     4210.26     4494.81   1062.36 o 
  -5   9   7       80.46      214.30    231.12 o 
  -4   9   7    22754.58    29269.25   5680.70 o 
  -3   9   7     2124.00     2326.92    582.33 o 
  -2   9   7    20128.36    22422.14   5472.41 o 
  -1   9   7     6495.33     7931.12   1480.23 o 
   0   9   7     4376.85     4181.77    836.93 o 
   1   9   7     5995.46     7824.28   1321.72 o 
   2   9   7    21410.87    21642.90   5344.84 o 
   3   9   7    27684.78    27303.51   6036.12 o 
   4   9   7    13507.10    14801.31   3101.33 o 
   5   9   7     1731.53     1663.19    302.91 o 
   6   9   7     5299.68     5093.46   1280.89 o 
   7   9   7     5633.31     5415.30   1066.49 o 
   8   9   7    12617.66    11926.11   2678.30 o 
   9   9   7       11.38      -75.11    304.66 o 
  10   9   7     3289.79     3712.74    757.63 o 
  11   9   7       13.00     -204.28    444.46 o 
  12   9   7      667.43     -292.20    478.76 o 
 -15  10   7       39.90     -733.48    488.99 o 
 -14  10   7       11.97     -464.12    473.36 o 
 -13  10   7      189.53       18.44    319.28 o 
 -12  10   7      174.83     -370.59    303.39 o 
 -11  10   7      815.09      524.83    304.66 o 
 -10  10   7      811.41      887.46    348.30 o 
  -9  10   7    11486.68    14572.63   2102.95 o 
  -8  10   7     1534.12     1949.89    635.67 o 
  -7  10   7     7913.36     7870.37   2501.33 o 
  -6  10   7    23309.30    23874.87   6792.12 o 
  -5  10   7    68297.01    72082.55  27407.96 o 
  -4  10   7    33559.92    43636.15   9490.32 o 
  -3  10   7    10131.59    13762.02   3246.14 o 
  -2  10   7    14463.23    18788.30   4201.13 o 
  -1  10   7    32176.15    41642.71   9278.76 o 
   0  10   7    23438.21    25113.23   4898.25 o 
   1  10   7     3343.06     4012.51    831.67 o 
   2  10   7      606.20      236.80    173.37 o 
   3  10   7        3.80     -134.53    176.48 o 
   4  10   7      199.82       46.80    191.85 o 
   5  10   7      634.54      581.80    213.23 o 
   6  10   7     5728.11     4832.17   1118.75 o 
   7  10   7    17547.47    15178.07   4150.01 o 
   8  10   7     3802.12     3094.86    932.66 o 
   9  10   7     2585.33     1756.01    393.79 o 
  10  10   7     5694.38     4494.96   2529.63 o 
  11  10   7    12371.54     8997.39   4083.98 o 
 -15  11   7      696.44      832.94   1530.41 o 
 -14  11   7     1754.41     3239.37   1066.71 o 
 -13  11   7    10993.87    16508.92    985.46 o 
 -12  11   7     1893.43     2174.04    400.71 o 
 -11  11   7        5.99     -256.53    325.25 o 
 -10  11   7    10180.76    11954.66   2581.88 o 
  -9  11   7    16490.46    19227.53   4110.11 o 
  -8  11   7      938.34     1058.83    589.96 o 
  -7  11   7       15.37      139.49    266.56 o 
  -6  11   7    10112.46     9086.27   2736.44 o 
  -5  11   7      175.64      186.63    250.54 o 
  -4  11   7      105.14      136.10    227.09 o 
  -3  11   7     2223.89     1980.24    484.57 o 
  -2  11   7       11.12      -61.45    184.84 o 
  -1  11   7    48515.62    53827.11  13331.87 o 
   0  11   7    15193.13    16495.84   3284.22 o 
   1  11   7     1998.12     2222.55    378.20 o 
   2  11   7     6850.82     9237.30   1903.04 o 
   3  11   7    69082.98    60420.64  17175.13 o 
   4  11   7    12183.88    10623.89   2468.49 o 
   5  11   7     2141.33     2162.14    403.57 o 
   6  11   7     6832.13     5310.79   1607.31 o 
   7  11   7    20075.62    16242.67   4085.85 o 
   8  11   7       17.27      582.46    348.12 o 
   9  11   7      211.26       62.45    347.27 o 
  10  11   7     1836.69      929.56   1103.72 o 
  11  11   7      154.38      337.93    525.78 o 
 -14  12   7     4390.64     8139.44    822.66 o 
 -13  12   7      290.53      238.10    355.20 o 
 -12  12   7     3147.24     5212.39   1024.35 o 
 -11  12   7      974.28      678.76    968.75 o 
 -10  12   7     1485.28     1327.77    379.96 o 
  -9  12   7     4474.76     5855.22   1626.19 o 
  -8  12   7     7262.57     8151.13   2660.25 o 
  -7  12   7      423.72      207.14    285.30 o 
  -6  12   7     3111.72     3943.52   1504.28 o 
  -5  12   7    19213.19    20114.00   8394.37 o 
  -4  12   7     4812.44     4122.27   1632.72 o 
  -3  12   7      442.60      397.84    202.80 o 
  -2  12   7    16846.40    18683.36   5186.41 o 
  -1  12   7    28550.31    31796.21   8919.09 o 
   0  12   7       98.35       76.84    218.95 o 
   1  12   7      717.34      834.29    250.94 o 
   2  12   7     6219.04     8346.54   1907.75 o 
   3  12   7       76.82       66.68    210.08 o 
   4  12   7    12196.48    11556.73   2728.04 o 
   5  12   7       67.37     -103.38    224.42 o 
   6  12   7     1035.10      826.49    320.99 o 
   7  12   7    11062.46     9829.24   2116.54 o 
   8  12   7     9740.54     8916.68   2101.76 o 
   9  12   7       36.84     -108.53    468.22 o 
  10  12   7     1678.53     2089.01   1227.81 o 
 -13  13   7     2845.51     4929.51    874.55 o 
 -12  13   7      204.36     -299.58    353.36 o 
 -11  13   7     4761.75     6887.24   1870.01 o 
 -10  13   7     9672.75    11439.16   1434.62 o 
  -9  13   7     1129.02     1299.60    395.17 o 
  -8  13   7     3745.40     4732.66   1536.94 o 
  -7  13   7     5064.81     7058.92   2368.54 o 
  -6  13   7    17023.98    19593.96   8344.30 o 
  -5  13   7      201.72       42.18    280.28 o 
  -4  13   7    17244.85    18408.79   8416.14 o 
  -3  13   7     5854.80     7378.38   4055.68 o 
  -2  13   7     8995.02    10118.58   2473.20 o 
  -1  13   7     4280.11     4365.69   1180.47 o 
   0  13   7    17962.86    19621.82   5226.90 o 
   1  13   7    21232.78    24486.92   6598.56 o 
   2  13   7      381.57      256.21    258.45 o 
   3  13   7    13297.11    11729.52   3070.53 o 
   4  13   7     2245.69     1363.09    537.94 o 
   5  13   7    15174.48    14358.98   3016.49 o 
   6  13   7    12303.86     9816.82   2556.04 o 
   7  13   7     5020.76     5058.76   1718.82 o 
   8  13   7     2456.19     1586.42    981.81 o 
   9  13   7     1622.01      415.20    818.54 o 
  10  13   7     6788.27     5896.08   3184.90 o 
 -13  14   7      366.30     -408.21    412.55 o 
 -12  14   7     1905.36     1846.91    543.07 o 
 -11  14   7      865.43      147.83    537.71 o 
 -10  14   7     2464.07     3748.82   1134.20 o 
  -9  14   7       56.10     -174.64    331.36 o 
  -8  14   7     1792.47     2509.22   1138.55 o 
  -7  14   7    20691.74    25136.85   9929.13 o 
  -6  14   7      102.14      -12.68    285.77 o 
  -5  14   7       76.92      125.02    303.03 o 
  -4  14   7      288.02       64.90    290.55 o 
  -3  14   7    43251.02    43742.21  21290.70 o 
  -2  14   7     2328.31     2159.42   1258.28 o 
  -1  14   7     1865.77     1646.13    595.13 o 
   0  14   7     9512.86     9597.27   2354.91 o 
   1  14   7     7586.71     8000.01   1740.05 o 
   2  14   7    19830.81    21322.25   4707.06 o 
   3  14   7      194.04      319.00    276.33 o 
   4  14   7    13394.48    14656.60   2670.97 o 
   5  14   7     2732.86     2453.87    673.68 o 
   6  14   7     2453.99     1031.43    854.74 o 
   7  14   7     1056.17      763.26    538.06 o 
   8  14   7     3614.14     2405.51   1715.45 o 
   9  14   7    12280.57     8900.83   3816.22 o 
 -12  15   7      321.09      -37.21    406.33 o 
 -11  15   7    16920.23    28713.97   5586.09 o 
 -10  15   7      459.70      450.99    403.79 o 
  -9  15   7      145.02     -196.41    367.18 o 
  -8  15   7     1071.65      709.91    375.34 o 
  -7  15   7     7197.01     9416.22   3457.02 o 
  -6  15   7     1399.07     1195.75    433.22 o 
  -5  15   7       49.60     -264.55    411.45 o 
  -4  15   7     2842.10     3355.31    901.26 o 
  -3  15   7     7305.64     7234.37   3280.68 o 
  -2  15   7     1317.34      820.44    940.45 o 
  -1  15   7       95.10      207.16    234.23 o 
   0  15   7     1237.46     1125.39    343.30 o 
   1  15   7    56765.40    56089.38  16422.27 o 
   2  15   7      375.94      464.32    267.31 o 
   3  15   7      160.24     -219.63    283.01 o 
   4  15   7       18.94     -177.76    299.86 o 
   5  15   7    32035.77    33955.43   5613.68 o 
   6  15   7     3544.19     3240.15    840.31 o 
   7  15   7      100.49      191.57    557.30 o 
   8  15   7      197.48      296.07    683.57 o 
 -11  16   7     1806.24     2979.87    685.74 o 
 -10  16   7       52.10     -552.24    368.16 o 
  -9  16   7      120.30     -344.33    387.56 o 
  -8  16   7     1245.34     1565.52    690.10 o 
  -7  16   7    27714.48    33708.58  13442.75 o 
  -6  16   7      613.17      590.49    361.65 o 
  -5  16   7      732.33       84.15    345.76 o 
  -4  16   7     1421.08     1342.63    670.50 o 
  -3  16   7    38231.42    37279.41  18532.49 o 
  -2  16   7      779.55      568.08    347.89 o 
  -1  16   7     1997.43     1262.27    827.25 o 
   0  16   7     1028.62      819.53    373.32 o 
   1  16   7     8533.70     8687.46   2340.51 o 
   2  16   7     1981.06     1544.06    562.75 o 
   3  16   7      343.96      485.99    457.31 o 
   4  16   7      477.64      322.80    338.57 o 
   5  16   7     5204.69     5723.56    818.50 o 
   6  16   7      121.31      330.90    657.44 o 
   7  16   7       43.81     -108.85    640.03 o 
 -10  17   7     4546.33     6928.66   2682.02 o 
  -9  17   7      604.04       33.72    431.60 o 
  -8  17   7      759.03       23.77    392.97 o 
  -7  17   7     4788.07     6705.46   2814.81 o 
  -6  17   7     6909.75     8027.13   3759.62 o 
  -5  17   7     1840.25     1230.68    846.84 o 
  -4  17   7     5888.41     5742.32   2934.55 o 
  -3  17   7     3881.94     3015.54   2059.41 o 
  -2  17   7     4569.36     4894.05   2847.47 o 
  -1  17   7      103.21      206.09    319.53 o 
   0  17   7     3407.58     3032.90   1885.25 o 
   1  17   7    21902.30    22274.69   6654.08 o 
   2  17   7      289.08      247.66    284.21 o 
   3  17   7      595.95      631.08    300.57 o 
   4  17   7      191.26      -17.70    308.46 o 
   5  17   7    10595.07    10879.91   2711.43 o 
   6  17   7     4422.81     4680.47    840.31 o 
  -9  18   7     1695.82     1713.74   1654.49 o 
  -8  18   7     5511.30     7107.81   2995.50 o 
  -7  18   7     4887.66     6109.84   2577.52 o 
  -6  18   7     1022.87      306.29    412.09 o 
  -5  18   7     3882.44     4022.61   2392.48 o 
  -4  18   7      794.43      956.64    683.57 o 
  -3  18   7    12314.44    11446.18   5594.80 o 
  -2  18   7    10050.23     8894.03   4808.91 o 
  -1  18   7     5716.22     5908.61   3204.49 o 
   0  18   7     1357.96      708.82    666.15 o 
   1  18   7     1802.23     1714.83    703.16 o 
   2  18   7    11279.80    10270.71   2733.93 o 
   3  18   7      568.08      -16.86    318.68 o 
   4  18   7     9476.42    10995.62   1958.90 o 
   5  18   7      643.78     1361.41    549.38 o 
  -7  19   7      853.11      307.66    471.49 o 
  -6  19   7     7332.72     7948.75   3108.70 o 
  -5  19   7      843.32     1064.87    447.42 o 
  -4  19   7     4022.07     4487.25   2207.44 o 
  -3  19   7      305.03     -151.05    407.09 o 
  -2  19   7      383.12     -275.78    393.48 o 
  -1  19   7     1421.05     1375.28   1092.84 o 
   0  19   7     9066.03     7296.33   4382.23 o 
   1  19   7      795.78      537.68    402.68 o 
   2  19   7     3279.77     2565.62   1815.59 o 
   3  19   7     5494.30     5654.37   1385.74 o 
  -4  20   7     3640.67     3508.95   2729.91 o 
  -3  20   7      155.82     -155.81    398.66 o 
  -2  20   7     5539.89     4762.92   3359.05 o 
  -1  20   7     6986.90     7357.66   4149.29 o 
   0  20   7      224.81     -248.99    414.81 o 
 -16   0   8     1533.46     2072.47   1071.07 o 
 -14   0   8     6091.16     8373.45   1756.81 o 
 -12   0   8     4755.32     5027.04    737.99 o 
 -10   0   8    79126.83    89165.55   9769.36 o 
  -8   0   8     3027.05     3644.16    346.88 o 
  -6   0   8   155128.08   116475.15  14099.64 o 
  -4   0   8    15900.17    13498.52   4360.46 o 
  -2   0   8    10507.73    13350.11   6406.80 o 
   0   0   8    57270.71    52965.42  30673.41 o 
   2   0   8    67371.73    63026.95  30460.07 o 
   4   0   8     2512.81     2597.25    489.82 o 
   6   0   8    60682.88    62893.36   5226.89 o 
   8   0   8    10040.38     9363.45    606.41 o 
  10   0   8    20689.95    19918.49   1171.21 o 
  12   0   8    12068.37    11459.71    805.04 o 
 -17   1   8       16.48    -1469.45    979.63 o 
 -16   1   8       84.49     -930.07    620.05 o 
 -15   1   8      495.82      796.06   1621.84 o 
 -14   1   8    18739.00    24390.63   2784.60 o 
 -13   1   8     1222.26      697.98    260.31 o 
 -12   1   8     4936.87     5201.49    371.41 o 
 -11   1   8      340.59      186.71    170.84 o 
 -10   1   8       47.64     -168.57    185.17 o 
  -9   1   8     3576.53     3023.78    229.44 o 
  -8   1   8    24172.56    22428.52   1762.16 o 
  -7   1   8    31821.18    25172.54   2099.61 o 
  -6   1   8    44380.30    31624.56   2000.90 o 
  -5   1   8    13517.85    10180.43   1441.24 o 
  -4   1   8    36283.79    40877.69   8194.76 o 
  -3   1   8    15560.62    17549.41   4248.89 o 
  -2   1   8   195947.42   211649.11  54579.97 o 
  -1   1   8     6031.17     5433.40   1592.45 o 
   0   1   8     1321.09     1103.22    401.57 o 
   1   1   8     1203.22     1906.61    536.06 o 
   2   1   8    66191.77    56543.20  13864.27 o 
   3   1   8     1621.00     1621.23    258.90 o 
   4   1   8    31652.64    36052.50   2211.06 o 
   5   1   8     1735.84     2264.29    286.77 o 
   6   1   8     1169.75      954.04    213.66 o 
   7   1   8     1723.27     1991.29    308.56 o 
   8   1   8    18582.25    18910.48    546.56 o 
   9   1   8     5338.25     6106.62    404.70 o 
  10   1   8    10131.56    10434.68    483.24 o 
  11   1   8     2762.77     3127.18    385.40 o 
  12   1   8     2286.66     2790.72    406.85 o 
  13   1   8     2080.61     1540.54    429.00 o 
 -17   2   8     2938.38     5481.04    941.63 o 
 -16   2   8     1881.94     1786.43    710.08 o 
 -15   2   8     4428.13     9060.90   2579.70 o 
 -14   2   8     4922.48     5606.87    978.47 o 
 -13   2   8      626.75      560.41    253.50 o 
 -12   2   8     3798.70     4008.53    849.86 o 
 -11   2   8    26783.33    28906.48   3534.16 o 
 -10   2   8    33754.05    33164.94   3452.34 o 
  -9   2   8     1854.17     1503.57    252.24 o 
  -8   2   8    13531.04    13325.58   1323.73 o 
  -7   2   8     5256.02     4173.47    468.97 o 
  -6   2   8    25404.04    17915.72   1189.86 o 
  -5   2   8      142.83       32.66     97.74 o 
  -4   2   8     2756.83     2732.06    485.15 o 
  -3   2   8    29412.78    34025.34   6365.42 o 
  -2   2   8      357.37       88.77    107.60 o 
  -1   2   8    15363.71    17299.45   3484.04 o 
   0   2   8    31547.86    34054.25   6445.23 o 
   1   2   8   105203.56   116384.52  13640.88 o 
   2   2   8     9680.06     8489.00   1015.68 o 
   3   2   8     3469.81     3990.07    508.41 o 
   4   2   8    26848.04    31738.37   1749.11 o 
   5   2   8    25134.74    26882.70   1634.42 o 
   6   2   8    25203.89    27704.48   2022.60 o 
   7   2   8       40.17      383.37    251.87 o 
   8   2   8       36.11       52.91    587.16 o 
   9   2   8     5194.15     6116.69    477.16 o 
  10   2   8     5165.55     5277.91    575.49 o 
  11   2   8     1875.01     1527.55    448.30 o 
  12   2   8     1509.92     2006.59    442.26 o 
  13   2   8     2284.01     1226.01    449.11 o 
 -17   3   8       56.03      531.18   1084.13 o 
 -16   3   8     3716.83     7270.10   3171.84 o 
 -15   3   8     2390.62     3729.49   2470.85 o 
 -14   3   8     1071.53      304.10    299.14 o 
 -13   3   8     2231.78     2248.89    342.47 o 
 -12   3   8     1165.09      696.63    272.99 o 
 -11   3   8      693.77      -17.13    307.79 o 
 -10   3   8     3889.02     3156.98    766.76 o 
  -9   3   8     7893.43     6766.29   1002.74 o 
  -8   3   8       83.69     -160.40    110.39 o 
  -7   3   8    43754.73    35568.71   2936.44 o 
  -6   3   8    23526.73    18491.74    789.86 o 
  -5   3   8    10634.74     8974.48    795.27 o 
  -4   3   8    37129.56    36950.91   4785.91 o 
  -3   3   8    98801.03   104493.39  11258.42 o 
  -2   3   8     5892.06     6579.60    741.55 o 
  -1   3   8     2139.96     2085.27    353.81 o 
   0   3   8    62995.63    75212.69   4731.55 o 
   1   3   8     5499.83     5223.40    486.46 o 
   2   3   8      185.41      469.95    110.44 o 
   3   3   8     5597.04     5198.25    674.41 o 
   4   3   8      926.73      766.68    174.08 o 
   5   3   8    22702.57    25066.26   1611.02 o 
   6   3   8     1832.59     2354.16    314.74 o 
   7   3   8     4067.59     4223.14    369.95 o 
   8   3   8     6243.63     6464.70    449.75 o 
   9   3   8    27257.88    26040.12   2177.83 o 
  10   3   8     5055.55     5717.28    478.35 o 
  11   3   8      704.67      697.64    358.85 o 
  12   3   8     5100.54     4757.61    814.09 o 
  13   3   8     5720.65     5172.10   1108.42 o 
 -17   4   8       29.53    -1029.74    686.49 o 
 -16   4   8       14.77     -333.48    619.88 o 
 -15   4   8     4930.50     9017.06   3348.17 o 
 -14   4   8     2258.26     1650.35    918.77 o 
 -13   4   8        1.96     -288.42    192.28 o 
 -12   4   8     9580.19    11100.08   1820.57 o 
 -11   4   8    17664.99    17365.64   3029.68 o 
 -10   4   8       79.29     -219.24    146.16 o 
  -9   4   8     1962.15     2078.02    187.90 o 
  -8   4   8    36375.33    31605.40   2743.12 o 
  -7   4   8    13603.44    11614.00    648.55 o 
  -6   4   8    10667.81     9450.66    579.15 o 
  -5   4   8     2644.22     1696.11    147.76 o 
  -4   4   8    59131.64    66959.72   8572.05 o 
  -3   4   8    12746.17    14212.19   1280.40 o 
  -2   4   8    18749.31    19987.96   1240.27 o 
  -1   4   8     4007.34     3738.51    302.28 o 
   0   4   8     8267.71     8647.74    324.72 o 
   1   4   8   121354.55   140123.92   9586.33 o 
   2   4   8    24866.90    31863.65   2744.12 o 
   3   4   8     1252.50     2748.23    505.89 o 
   4   4   8    28550.24    28928.22   2821.05 o 
   5   4   8    54862.27    60470.64   7404.50 o 
   6   4   8     3893.65     3732.72    338.70 o 
   7   4   8     4911.20     6292.08    418.53 o 
   8   4   8    21305.17    21227.73   1912.34 o 
   9   4   8      822.59     1445.26    362.20 o 
  10   4   8     2051.78     2285.25    383.23 o 
  11   4   8      263.08     -505.69    348.02 o 
  12   4   8     2134.59     1563.10    482.32 o 
  13   4   8      988.34     -233.21    414.56 o 
 -17   5   8     1749.26     3619.51   2433.84 o 
 -16   5   8     7215.08    17788.85   6173.87 o 
 -15   5   8     2455.18     3307.53   1963.86 o 
 -14   5   8     2571.86     2285.50    841.38 o 
 -13   5   8      216.94      -12.36    206.87 o 
 -12   5   8    14336.74    14882.23   1991.97 o 
 -11   5   8      614.09      133.28    173.84 o 
 -10   5   8     7158.00     7591.54    840.57 o 
  -9   5   8      341.06      153.92    143.77 o 
  -8   5   8     4498.18     3660.95    231.89 o 
  -7   5   8     9955.72     8723.76    349.05 o 
  -6   5   8     6864.13     6728.79    391.55 o 
  -5   5   8    17725.80    19003.52   1932.67 o 
  -4   5   8    14242.53    16205.04   1871.40 o 
  -3   5   8    52307.70    66264.47   6612.36 o 
  -2   5   8      979.36     1344.83    221.84 o 
  -1   5   8    12951.47    17773.22    833.93 o 
   0   5   8    60979.20    72648.30   4745.21 o 
   1   5   8    13736.91    15899.63   1169.15 o 
   2   5   8    30071.00    33999.33   2446.01 o 
   3   5   8     1342.88     1491.91    172.95 o 
   4   5   8    28355.79    30165.05   2476.66 o 
   5   5   8     5120.83     5865.29    370.21 o 
   6   5   8    21753.51    23099.66   3108.99 o 
   7   5   8     4983.29     4759.32    390.41 o 
   8   5   8      269.68      540.27    294.62 o 
   9   5   8     4445.34     5085.88    555.31 o 
  10   5   8      938.84      907.77    436.67 o 
  11   5   8     3905.51     3232.25    724.90 o 
  12   5   8     3246.19     2973.61    996.50 o 
 -15   6   8       55.74     -427.92    725.84 o 
 -14   6   8      339.43      -98.96    241.79 o 
 -13   6   8    17074.87    20873.95   3110.13 o 
 -12   6   8     4771.68     4928.96    327.82 o 
 -11   6   8     2927.76     3192.17    317.48 o 
 -10   6   8     2498.69     2253.24    249.32 o 
  -9   6   8    17109.05    18739.46    827.18 o 
  -8   6   8    26198.72    26279.08    604.05 o 
  -7   6   8    14165.86    13791.54    795.95 o 
  -6   6   8    27157.58    26202.70   2659.81 o 
  -5   6   8     2725.47     2654.87    214.30 o 
  -4   6   8    16932.01    20207.24   2227.54 o 
  -3   6   8     5839.32     7080.76    750.72 o 
  -2   6   8    37749.93    48487.70   4186.63 o 
  -1   6   8    32266.62    44277.74   3509.81 o 
   0   6   8     1055.89     1001.58    223.77 o 
   1   6   8     1597.05     1290.11    158.57 o 
   2   6   8     9597.78     9253.94    962.23 o 
   3   6   8    57208.66    59731.37   6853.13 o 
   4   6   8    15175.45    15361.84   1526.13 o 
   5   6   8     5556.75     5669.61    369.59 o 
   6   6   8     1468.21     1977.88    293.66 o 
   7   6   8    11876.12    11698.26   1322.64 o 
   8   6   8    16132.17    14516.99   2071.72 o 
   9   6   8     1548.40     1276.84    345.53 o 
  10   6   8     1190.92      920.11    359.98 o 
  11   6   8       13.68      -19.15    370.66 o 
  12   6   8     5218.22     4361.39   1210.22 o 
 -16   7   8     1036.77     2895.36   1127.67 o 
 -15   7   8     1104.69     2557.20   1532.58 o 
 -14   7   8       32.32     -211.88    300.39 o 
 -13   7   8       94.78       -1.63    275.88 o 
 -12   7   8     5326.21     6006.02    661.74 o 
 -11   7   8     7078.85     7118.22    411.63 o 
 -10   7   8     4375.91     4138.01    303.58 o 
  -9   7   8    35394.36    39083.64    768.92 o 
  -8   7   8     3299.28     3532.48    437.86 o 
  -7   7   8     1230.42     1044.20    206.10 o 
  -6   7   8      644.26      753.94    189.61 o 
  -5   7   8    88865.09   110527.28  12781.74 o 
  -4   7   8     5848.95     6470.45    740.78 o 
  -3   7   8    11941.76    12636.32   1428.71 o 
  -2   7   8     8689.70    10358.69   1428.35 o 
  -1   7   8    95356.80    86186.19  21680.32 o 
   0   7   8     6193.32     7081.42   1151.99 o 
   1   7   8     5601.83     4273.97    671.00 o 
   2   7   8    10067.68    10377.85   1431.58 o 
   3   7   8        4.99       34.88    161.89 o 
   4   7   8     2099.82     1585.92    285.31 o 
   5   7   8     4675.29     5006.85    954.36 o 
   6   7   8     1144.35      896.28    276.40 o 
   7   7   8    27877.88    25688.09   5185.56 o 
   8   7   8     1137.41     1372.72    338.28 o 
   9   7   8        0.49      -74.27    483.41 o 
  10   7   8      188.95      209.48    356.58 o 
  11   7   8    22704.43    20226.80   4286.93 o 
  12   7   8      668.61      422.03    428.98 o 
 -16   8   8       19.55     1136.37   1166.85 o 
 -15   8   8      548.14     1071.30    809.83 o 
 -14   8   8      335.74      145.67    342.80 o 
 -13   8   8    22988.66    36409.23   5474.54 o 
 -12   8   8        3.85       -4.29    238.81 o 
 -11   8   8      294.72      -34.07    206.41 o 
 -10   8   8      183.05      -78.87    216.94 o 
  -9   8   8    41640.41    48303.46   1669.44 o 
  -8   8   8      601.53      923.35    242.51 o 
  -7   8   8    11988.01    12205.64   1077.17 o 
  -6   8   8     1454.85     1099.77    271.34 o 
  -5   8   8      725.43      925.12    348.43 o 
  -4   8   8      667.51      524.99    174.17 o 
  -3   8   8     5058.77     7059.38   1022.76 o 
  -2   8   8      400.74      433.45    178.40 o 
  -1   8   8    21750.36    27382.02   3967.36 o 
   0   8   8     1086.18      784.61    261.43 o 
   1   8   8     2116.36     2002.11    376.01 o 
   2   8   8      548.59      508.79    162.97 o 
   3   8   8    89214.26    86841.20  14476.63 o 
   4   8   8       24.13      -10.58    173.82 o 
   5   8   8       59.83      360.01    246.94 o 
   6   8   8      305.09      259.43    279.74 o 
   7   8   8    22949.70    18999.18   3941.04 o 
   8   8   8      123.61      143.77    306.97 o 
   9   8   8      177.95     -202.64    312.83 o 
  10   8   8        1.84      421.10    355.09 o 
  11   8   8      521.99      264.27    367.13 o 
  12   8   8        7.37      566.58    549.23 o 
 -15   9   8     1448.13     2430.75    914.32 o 
 -14   9   8      833.86     1882.33    517.54 o 
 -13   9   8       58.96     -393.88    338.62 o 
 -12   9   8     3938.48     4913.09    464.10 o 
 -11   9   8      355.91        0.66    312.13 o 
 -10   9   8     1898.65     2956.80    624.79 o 
  -9   9   8    14100.59    15975.34   2100.77 o 
  -8   9   8      626.74      408.77    287.51 o 
  -7   9   8     3002.35     2814.95    472.40 o 
  -6   9   8     3123.01     3027.83    720.57 o 
  -5   9   8    69473.20    68176.24  21778.34 o 
  -4   9   8     6504.82     8539.98   1648.70 o 
  -3   9   8     6500.26     7546.77   1218.83 o 
  -2   9   8     2992.93     4021.21    895.30 o 
  -1   9   8    49097.70    60331.84  10499.48 o 
   0   9   8    16235.88    16324.33   3632.98 o 
   1   9   8     2224.61     1785.51    438.65 o 
   2   9   8     9926.92     9967.65   2284.99 o 
   3   9   8     2782.08     2804.70    394.03 o 
   4   9   8     6033.90     6733.83    996.56 o 
   5   9   8       20.44      -27.68    243.73 o 
   6   9   8     2096.40     2288.26    344.23 o 
   7   9   8    16215.81    15225.32   3039.78 o 
   8   9   8       38.99      103.83    318.53 o 
   9   9   8      402.72      344.23    341.05 o 
  10   9   8      164.08      264.14    365.73 o 
  11   9   8    17372.52    12519.05   5030.96 o 
 -15  10   8      378.01      360.26    554.50 o 
 -14  10   8      178.01       27.55    352.60 o 
 -13  10   8     6824.43     9550.49    599.30 o 
 -12  10   8     2038.44     2328.79    408.54 o 
 -11  10   8    10396.51    12934.37    693.09 o 
 -10  10   8       16.16     -103.85    290.34 o 
  -9  10   8    11334.16    13435.40   1924.44 o 
  -8  10   8    31457.98    36077.07   6030.19 o 
  -7  10   8     4175.79     5596.24   1280.05 o 
  -6  10   8    17000.67    18585.88   4162.35 o 
  -5  10   8     4133.54     3957.81   1116.78 o 
  -4  10   8    37036.55    36678.11  17731.37 o 
  -3  10   8      457.33      723.67    286.10 o 
  -2  10   8    31497.81    33966.86   7898.80 o 
  -1  10   8     5306.20     6523.33   1248.65 o 
   0  10   8      364.36      117.85    196.37 o 
   1  10   8     8219.49     7356.44   1698.03 o 
   2  10   8     2678.55     2796.48    684.37 o 
   3  10   8    18211.59    16469.66   3233.93 o 
   4  10   8    17414.76    17625.99   3397.95 o 
   5  10   8     2176.93     1912.59    518.53 o 
   6  10   8      364.00      597.04    281.45 o 
   7  10   8     8722.68     6861.57   1416.25 o 
   8  10   8    18263.65    16059.14   3270.16 o 
   9  10   8      236.04      201.58    367.42 o 
  10  10   8     2145.62     1774.93    515.51 o 
  11  10   8      185.97      511.60    544.90 o 
 -15  11   8     1230.83     1353.65   1132.02 o 
 -14  11   8      588.38       97.28    472.74 o 
 -13  11   8      216.94     -112.62    363.59 o 
 -12  11   8     8328.42    10491.10    587.25 o 
 -11  11   8      135.28     -244.17    336.73 o 
 -10  11   8     3593.73     4810.02   1454.21 o 
  -9  11   8      380.44      224.55    339.35 o 
  -8  11   8     1197.09     1580.11    478.93 o 
  -7  11   8    20041.47    21384.66   6535.24 o 
  -6  11   8     5063.11     6245.77   1486.87 o 
  -5  11   8     2049.79     1729.51    933.92 o 
  -4  11   8    21496.34    22873.26  10416.77 o 
  -3  11   8    26277.10    31224.46   6943.92 o 
  -2  11   8     4253.12     4415.67    898.79 o 
  -1  11   8     4731.52     5744.42    929.39 o 
   0  11   8    51493.63    58675.32  10597.45 o 
   1  11   8     4970.85     4843.02    851.43 o 
   2  11   8     6012.33     6101.39   1391.36 o 
   3  11   8      692.67      554.57    226.70 o 
   4  11   8    13361.04    12545.56   2423.25 o 
   5  11   8     2303.61     1591.09    669.55 o 
   6  11   8    10958.78     9109.49   2026.55 o 
   7  11   8      812.60      730.18    502.13 o 
   8  11   8      308.65      221.52    354.15 o 
   9  11   8     7951.67     7282.74   1594.06 o 
  10  11   8     1830.72      743.76    504.65 o 
 -14  12   8     1173.80     2022.90    443.22 o 
 -13  12   8       82.98     -350.54    368.88 o 
 -12  12   8     3956.91     5640.70    666.49 o 
 -11  12   8    13398.10    18611.13   2729.91 o 
 -10  12   8      791.37     1281.30    729.28 o 
  -9  12   8       20.90     -241.40    313.67 o 
  -8  12   8     9580.81    12649.05   2960.67 o 
  -7  12   8    11125.52    12697.86   3476.61 o 
  -6  12   8     2017.46     2211.32   1264.82 o 
  -5  12   8      855.39      818.58    291.54 o 
  -4  12   8     6272.72     6436.58   2729.91 o 
  -3  12   8     5183.50     4378.58   1939.67 o 
  -2  12   8    19632.28    23234.27   5624.36 o 
  -1  12   8      457.26      491.59    218.32 o 
   0  12   8     2124.63     2470.32    596.88 o 
   1  12   8    27883.45    31383.70   6112.09 o 
   2  12   8    13826.09    15744.65   2984.08 o 
   3  12   8      233.39      223.72    264.38 o 
   4  12   8    29066.76    33239.32   4099.45 o 
   5  12   8    21214.05    21808.96   3095.64 o 
   6  12   8     2526.73     2296.24    729.03 o 
   7  12   8      190.22      365.84    358.18 o 
   8  12   8    13960.58    14824.95    808.84 o 
   9  12   8     1659.50     1587.27    567.51 o 
  10  12   8       76.00      630.25    696.63 o 
 -13  13   8      671.94     1021.92    431.64 o 
 -12  13   8      156.48     -216.66    349.47 o 
 -11  13   8     2133.54     3405.26    796.77 o 
 -10  13   8      866.88      946.38    380.59 o 
  -9  13   8     4672.43     5831.05   1447.68 o 
  -8  13   8     4145.85     5609.12   1190.80 o 
  -7  13   8    19105.06    21946.67   8296.41 o 
  -6  13   8     7663.94     9002.55   4042.62 o 
  -5  13   8     6580.67     6635.85   2623.24 o 
  -4  13   8    11840.94    12952.90   5716.71 o 
  -3  13   8    27493.14    26634.08  13081.37 o 
  -2  13   8    12305.59    11178.57   6145.57 o 
  -1  13   8     1200.58     1606.92    480.35 o 
   0  13   8     7178.54     7318.10   2053.10 o 
   1  13   8     1530.40     2584.17    449.97 o 
   2  13   8     1638.49     1519.13    327.42 o 
   3  13   8      506.19      485.28    283.76 o 
   4  13   8       20.33     -260.12    262.14 o 
   5  13   8     5687.53     6314.81    613.90 o 
   6  13   8      810.95      957.83    460.26 o 
   7  13   8     2712.95     2914.77    755.41 o 
   8  13   8     3288.26     3123.77    580.31 o 
   9  13   8    10315.48    10000.97   1071.07 o 
 -13  14   8     1560.43     2032.96    683.55 o 
 -12  14   8     1435.94     1755.32    522.96 o 
 -11  14   8     4374.33     7711.06   1258.28 o 
 -10  14   8    14387.79    18632.84   2153.02 o 
  -9  14   8      506.32      149.76    358.77 o 
  -8  14   8      605.59      638.38    366.66 o 
  -7  14   8      239.11      121.09    339.85 o 
  -6  14   8     6931.00     8316.43   2721.20 o 
  -5  14   8      687.77      523.34    311.55 o 
  -4  14   8     5091.29     4901.23   1976.68 o 
  -3  14   8    10664.17    10034.99   5409.75 o 
  -2  14   8      406.44      171.49    286.74 o 
  -1  14   8     2689.82     2603.58    817.92 o 
   0  14   8    12712.51    12874.64   3067.38 o 
   1  14   8    21117.96    21217.75   4737.85 o 
   2  14   8    12072.85    12566.94   2553.93 o 
   3  14   8     2935.21     2905.51    610.27 o 
   4  14   8     8511.61     9209.20   1146.15 o 
   5  14   8     8698.89     8875.15   1478.16 o 
   6  14   8    20233.22    19381.32   1482.51 o 
   7  14   8       77.31     -129.37    463.27 o 
   8  14   8       55.10     -431.04    631.32 o 
 -12  15   8     2037.21     2796.92    816.36 o 
 -11  15   8       20.76     -287.93    454.12 o 
 -10  15   8     1253.42     1168.38    441.05 o 
  -9  15   8     1220.18      717.50    500.70 o 
  -8  15   8     6832.61     8821.68   1748.10 o 
  -7  15   8     2706.53     2662.77    979.63 o 
  -6  15   8    13211.08    13729.71   5409.75 o 
  -5  15   8     2786.00     2597.13    603.02 o 
  -4  15   8    12177.62    11324.68   4872.04 o 
  -3  15   8      367.98     -245.24    320.00 o 
  -2  15   8    32238.17    28000.32  15854.82 o 
  -1  15   8       30.58     -413.32    296.69 o 
   0  15   8       16.91     -113.57    241.42 o 
   1  15   8      412.24      299.19    264.55 o 
   2  15   8    22376.00    24479.76   4975.72 o 
   3  15   8      445.31      350.84    296.69 o 
   4  15   8     9752.41    10071.71   1570.90 o 
   5  15   8     1020.23      553.80    423.31 o 
   6  15   8      504.46     -110.00    420.30 o 
   7  15   8      383.80      835.95    709.69 o 
 -11  16   8     1130.59     1751.66    653.09 o 
 -10  16   8    13694.53    20850.13   4708.77 o 
  -9  16   8       11.75     -427.08    383.50 o 
  -8  16   8      224.28     -402.83    381.85 o 
  -7  16   8      771.72      587.11    416.52 o 
  -6  16   8    15411.22    17707.91   7168.74 o 
  -5  16   8       89.12       58.88    337.59 o 
  -4  16   8     3755.45     2723.53   1053.65 o 
  -3  16   8       18.69     -467.28    311.52 o 
  -2  16   8     2577.62     1581.98   1040.59 o 
  -1  16   8      132.01     -148.11    319.76 o 
   0  16   8    17231.34    16385.14   9191.14 o 
   1  16   8      609.43      648.09    341.89 o 
   2  16   8     4823.92     5874.22   1548.40 o 
   3  16   8      584.41      505.53    249.44 o 
   4  16   8     3825.95     3910.88    648.33 o 
   5  16   8      569.93     1155.10    464.39 o 
   6  16   8    12537.44    14132.84   1214.75 o 
   7  16   8       10.93      339.61    718.40 o 
 -10  17   8       17.49      312.26    469.11 o 
  -9  17   8      470.43      624.01    431.60 o 
  -8  17   8     4255.95     5514.66   1761.16 o 
  -7  17   8     9346.72    10536.00   3084.76 o 
  -6  17   8     7667.98     8157.16   3032.51 o 
  -5  17   8     1343.13      490.42    903.44 o 
  -4  17   8     5431.11     5515.73   2594.94 o 
  -3  17   8     8656.45     9971.46   4787.14 o 
  -2  17   8    21389.48    19748.18  11119.93 o 
  -1  17   8      603.09     -156.65    338.73 o 
   0  17   8        3.42     -491.14    330.58 o 
   1  17   8     1198.86      731.84    605.20 o 
   2  17   8    10550.01    10111.86   2510.70 o 
   3  17   8      836.06      391.67    316.46 o 
   4  17   8     3509.91     2707.26    792.04 o 
   5  17   8     2166.46     2311.43    583.43 o 
  -8  18   8     2030.11     3075.07   1338.83 o 
  -7  18   8     2937.42     3423.90   1338.83 o 
  -6  18   8     2132.08     2395.29   1726.33 o 
  -5  18   8      728.43      147.56    390.48 o 
  -4  18   8       40.53      205.87    372.76 o 
  -3  18   8     4533.79     4124.90   2155.19 o 
  -2  18   8       39.07      -14.77    367.72 o 
  -1  18   8     2740.11     2859.40   1071.07 o 
   0  18   8     1486.68      728.49    426.68 o 
   1  18   8    20940.94    18142.59  10029.27 o 
   2  18   8     4243.42     4189.58   2200.91 o 
   3  18   8     1284.15      958.53    365.35 o 
   4  18   8     1819.86      838.00    334.99 o 
  -6  19   8     3184.52     2970.04    796.77 o 
  -5  19   8      672.24      234.84    423.63 o 
  -4  19   8     5301.51     6676.96   3067.34 o 
  -3  19   8    15297.56    13936.52   7049.01 o 
  -2  19   8     1085.35      867.61    437.94 o 
  -1  19   8      281.44     -527.51    383.92 o 
   0  19   8     3223.41     2103.31   1295.29 o 
   1  19   8      748.15      566.49    415.31 o 
   2  19   8       19.62      118.98    422.56 o 
 -17   0   9      651.46      304.77   1132.02 o 
 -15   0   9     3447.37     5118.53   1108.07 o 
 -13   0   9     2654.20     3477.40    605.20 o 
 -11   0   9      782.45      883.68    378.40 o 
  -9   0   9     7605.37     8020.11    994.38 o 
  -7   0   9   111532.67    94960.73   9636.68 o 
  -5   0   9     1528.30     1445.72    716.22 o 
  -3   0   9   189843.48   197361.03  80998.27 o 
  -1   0   9    31550.96    28354.67  15312.76 o 
   1   0   9     1618.41     1715.96   1227.81 o 
   3   0   9    15914.08    13593.07   3818.39 o 
   5   0   9    24285.63    28648.84   1197.33 o 
   7   0   9     3705.11     4286.79    962.22 o 
   9   0   9    37904.57    38009.34   2399.01 o 
  11   0   9        4.85      521.08    480.16 o 
 -17   1   9      406.76     -247.43    719.71 o 
 -16   1   9        6.32     -937.57    642.65 o 
 -15   1   9     9252.83    16174.15   1936.21 o 
 -14   1   9      542.98      633.34    350.62 o 
 -13   1   9      332.88     -275.04    257.18 o 
 -12   1   9       99.96     -127.36    219.97 o 
 -11   1   9    55935.04    66063.85   7291.10 o 
 -10   1   9     7701.65     8063.44    818.10 o 
  -9   1   9     6690.02     7478.75    998.66 o 
  -8   1   9     8906.48     7517.40    563.97 o 
  -7   1   9    38120.68    31543.18   1763.93 o 
  -6   1   9    15195.58    12464.09   1148.69 o 
  -5   1   9    28286.42    22272.01   3232.09 o 
  -4   1   9    20828.35    18595.33   4155.84 o 
  -3   1   9    27465.03    25924.65   6754.42 o 
  -2   1   9     5819.19     4775.17   1433.46 o 
  -1   1   9    10323.22     9288.76   2679.02 o 
   0   1   9    19527.21    18081.76   5156.31 o 
   1   1   9    84515.19    78067.04  19715.27 o 
   2   1   9     2852.95     3325.78    773.60 o 
   3   1   9     3409.17     3534.56    634.96 o 
   4   1   9       69.40        5.18    206.29 o 
   5   1   9    33189.76    36651.43    828.15 o 
   6   1   9    10707.73    10951.50    496.50 o 
   7   1   9     2555.57     3334.09    380.99 o 
   8   1   9     2648.80     2419.12    362.64 o 
   9   1   9     2199.71     1942.47    533.78 o 
  10   1   9     7694.43     7987.30    554.46 o 
  11   1   9     2375.42     2547.04    437.09 o 
  12   1   9      526.10     1055.91    434.17 o 
 -17   2   9     1526.81     3374.32   1750.28 o 
 -16   2   9      539.74        4.55    679.21 o 
 -15   2   9     2714.01     4868.56   1301.11 o 
 -14   2   9    13148.52    20738.91   2770.48 o 
 -13   2   9      941.49      972.41    353.18 o 
 -12   2   9     4579.82     5608.42    763.71 o 
 -11   2   9      106.33     -251.83    167.89 o 
 -10   2   9     7768.46     9004.94   1434.72 o 
  -9   2   9      133.51      -63.72    134.94 o 
  -8   2   9     6019.51     5574.30    525.40 o 
  -7   2   9    55524.41    45021.89   3837.34 o 
  -6   2   9    13949.99    10560.89    769.16 o 
  -5   2   9     4301.47     4860.52   1013.67 o 
  -4   2   9     1425.98     1317.61    260.80 o 
  -3   2   9    55881.15    56329.75  11360.22 o 
  -2   2   9    99088.00   118233.88  22614.33 o 
  -1   2   9    11180.41    10971.65   2198.89 o 
   0   2   9    22541.67    22297.24   4470.06 o 
   1   2   9    10545.72    12250.71   2052.83 o 
   2   2   9    31594.70    32675.24   4282.82 o 
   3   2   9     8387.65     9559.81   1159.00 o 
   4   2   9    23787.88    27464.81   1326.86 o 
   5   2   9     6660.94     7433.96    415.91 o 
   6   2   9     9516.08     8863.44    465.01 o 
   7   2   9      110.42       18.09    340.55 o 
   8   2   9     3422.30     4376.85    424.98 o 
   9   2   9    16527.12    16635.54    850.55 o 
  10   2   9     2102.62     2986.25    820.86 o 
  11   2   9     3178.19     3102.02    462.60 o 
  12   2   9      313.35      128.09    414.89 o 
 -17   3   9     1139.95      823.36   1815.59 o 
 -16   3   9      686.45     1204.61   1404.14 o 
 -15   3   9      459.21      218.88    667.40 o 
 -14   3   9     2145.81     2230.63    881.69 o 
 -13   3   9     9019.87    10093.45   1630.79 o 
 -12   3   9     1216.41      785.25    335.97 o 
 -11   3   9     6630.23     7630.09   1259.36 o 
 -10   3   9    38884.06    37839.54   4951.24 o 
  -9   3   9    12709.99    11588.40   1459.26 o 
  -8   3   9     3799.66     2770.26    304.46 o 
  -7   3   9     6814.04     5149.69    390.45 o 
  -6   3   9    70771.92    58611.35   4063.83 o 
  -5   3   9       40.40        2.51    112.57 o 
  -4   3   9    39287.05    42669.87   5643.98 o 
  -3   3   9      895.28      669.62    134.71 o 
  -2   3   9     1200.86     1052.09    151.45 o 
  -1   3   9    24019.96    28096.17   3898.18 o 
   0   3   9    28606.01    33175.09   4011.30 o 
   1   3   9      653.03      689.36    122.70 o 
   2   3   9    25143.63    27145.97   2704.45 o 
   3   3   9    38240.09    40065.89   4906.33 o 
   4   3   9      305.24      518.55    265.69 o 
   5   3   9     9793.72    11642.87    477.54 o 
   6   3   9    43801.30    45984.16   3821.13 o 
   7   3   9    19440.13    19619.67    973.07 o 
   8   3   9     3892.56     4631.90    428.40 o 
   9   3   9     1951.39     2473.75    422.98 o 
  10   3   9    16013.73    14835.91    923.12 o 
  11   3   9      848.24      453.87    376.99 o 
  12   3   9     2197.29     1781.61    479.23 o 
 -16   4   9        7.56     -640.03    970.93 o 
 -15   4   9     1683.55     1691.63    827.02 o 
 -14   4   9    13746.32    15225.80   3295.55 o 
 -13   4   9       43.38     -335.93    223.95 o 
 -12   4   9      378.18      -31.71    230.63 o 
 -11   4   9    11406.27    10736.70   1778.57 o 
 -10   4   9     1260.78      446.99    340.77 o 
  -9   4   9    16507.69    16405.93   1186.41 o 
  -8   4   9     2183.94     1704.20    188.19 o 
  -7   4   9     1235.58     1277.95    159.55 o 
  -6   4   9    31767.56    27426.00   2291.53 o 
  -5   4   9    64366.16    63937.91   8014.58 o 
  -4   4   9     1008.29     1286.60    183.50 o 
  -3   4   9      134.95      -31.85    121.89 o 
  -2   4   9    51987.91    60088.50   5522.06 o 
  -1   4   9    32424.98    37500.73   2849.32 o 
   0   4   9      398.07      691.83    181.17 o 
   1   4   9     6079.85     7423.16    592.60 o 
   2   4   9    34687.19    42055.49   3173.92 o 
   3   4   9      647.91      695.91    166.84 o 
   4   4   9    10342.10    12886.98    878.60 o 
   5   4   9     2497.37     3769.10    537.42 o 
   6   4   9       41.99      176.33    363.29 o 
   7   4   9    26820.92    27526.07   1599.76 o 
   8   4   9     1441.00     1942.20    338.92 o 
   9   4   9      591.92     1047.01    352.34 o 
  10   4   9     3580.59     4646.70    639.59 o 
  11   4   9     8257.32     7792.08    673.55 o 
  12   4   9      279.85       35.79    408.20 o 
 -17   5   9     1631.59     6356.73   1401.96 o 
 -16   5   9      547.88     4423.59   1162.50 o 
 -15   5   9     5072.68     7770.14   2936.69 o 
 -14   5   9     2650.15     4065.66   1473.45 o 
 -13   5   9    12883.46    19314.23   4148.30 o 
 -12   5   9     4259.02     4639.62    789.94 o 
 -11   5   9     1369.26      889.48    391.52 o 
 -10   5   9    14881.05    15030.84   1571.09 o 
  -9   5   9    13039.01    11602.60   2149.81 o 
  -8   5   9     5129.66     4685.31    369.56 o 
  -7   5   9      370.76       10.73    176.04 o 
  -6   5   9     3204.61     2772.21    169.09 o 
  -5   5   9      971.73      842.61    138.35 o 
  -4   5   9      522.62      459.08    136.27 o 
  -3   5   9     2905.87     3062.49    354.44 o 
  -2   5   9      121.09     -183.76    122.50 o 
  -1   5   9    51485.22    60226.88   4840.84 o 
   0   5   9    19199.10    26435.15   1351.65 o 
   1   5   9     7260.42     8796.13    693.26 o 
   2   5   9    12159.69    11014.05    874.15 o 
   3   5   9    88524.57    90832.79   7949.08 o 
   4   5   9    14214.95    15449.15   1278.35 o 
   5   5   9     1366.99     2375.49    336.19 o 
   6   5   9    17894.74    17417.77   1179.68 o 
   7   5   9    12857.41    12829.80    701.20 o 
   8   5   9     4220.80     4967.12    562.21 o 
   9   5   9     1198.81     1460.33    345.66 o 
  10   5   9      692.00      822.00    371.35 o 
  11   5   9      459.47      280.43    401.95 o 
  12   5   9        3.56       12.86    425.16 o 
 -15   6   9      211.10      296.85    541.66 o 
 -14   6   9       39.45     -379.37    252.92 o 
 -13   6   9        9.37      -97.10    225.24 o 
 -12   6   9     5664.89     7251.92   1209.11 o 
 -11   6   9     6692.65     6905.73    782.40 o 
 -10   6   9     8814.02     9425.55    770.89 o 
  -9   6   9    13644.99    13766.43   1424.25 o 
  -8   6   9     1297.57     1301.17    234.65 o 
  -7   6   9    11470.80    10903.87    410.70 o 
  -6   6   9     5818.58     4889.31    300.95 o 
  -5   6   9    21668.00    25042.15   2565.43 o 
  -4   6   9    53062.14    65640.87   7087.80 o 
  -3   6   9      769.21      870.02    155.97 o 
  -2   6   9     4358.13     4671.39    246.52 o 
  -1   6   9    14449.15    16018.94    988.53 o 
   0   6   9    38829.14    43754.34   3286.08 o 
   1   6   9      965.10     1738.78    195.27 o 
   2   6   9     2779.50     4091.98    253.49 o 
   3   6   9      795.20      850.40    181.98 o 
   4   6   9     2964.96     3242.49    312.08 o 
   5   6   9     6857.66     7326.82    513.31 o 
   6   6   9     5137.46     6164.27    429.85 o 
   7   6   9    11273.99    11366.57    882.92 o 
   8   6   9     4257.17     4379.27    420.25 o 
   9   6   9     5964.13     5865.60    488.21 o 
  10   6   9     4811.12     5398.47    628.15 o 
  11   6   9     7200.83     5535.83    826.67 o 
 -16   7   9      179.48     1580.48   1066.71 o 
 -15   7   9      200.15      582.42   1266.99 o 
 -14   7   9     3091.80     4328.26    966.53 o 
 -13   7   9      463.82      390.14    244.21 o 
 -12   7   9    16647.49    22361.46   2912.80 o 
 -11   7   9     3816.32     4030.22    340.17 o 
 -10   7   9     1353.69     1295.09    429.43 o 
  -9   7   9      808.10      599.31    219.51 o 
  -8   7   9    78353.13    78909.00   1075.57 o 
  -7   7   9      572.94      383.28    208.29 o 
  -6   7   9      856.21      938.10    209.20 o 
  -5   7   9     1005.10      620.65    142.72 o 
  -4   7   9    32226.49    39636.40   4142.77 o 
  -3   7   9      268.48      390.46    209.27 o 
  -2   7   9    10424.47    12041.72   1178.32 o 
  -1   7   9    13906.49    17507.26   2068.91 o 
   0   7   9     1737.63     1795.85    221.79 o 
   1   7   9     1616.76     1698.65    188.48 o 
   2   7   9     6908.69     7277.68    539.83 o 
   3   7   9     7147.94     6635.48    352.52 o 
   4   7   9    60345.72    56113.82   9810.66 o 
   5   7   9       39.18      591.97    289.43 o 
   6   7   9       53.15      120.73    399.48 o 
   7   7   9     2568.39     2765.41    344.56 o 
   8   7   9    20232.22    17726.96   2667.70 o 
   9   7   9      582.25      769.80    362.08 o 
  10   7   9     1714.56     1564.18    424.78 o 
  11   7   9       28.86      238.44    472.31 o 
 -15   8   9       14.33       61.60    487.86 o 
 -14   8   9      215.18      291.16    606.91 o 
 -13   8   9       34.64     -143.06    273.55 o 
 -12   8   9    12374.50    14438.14   1572.34 o 
 -11   8   9       34.08     -379.51    253.00 o 
 -10   8   9    10622.03    11640.25    490.26 o 
  -9   8   9      564.08      660.02    248.55 o 
  -8   8   9      789.14      513.06    233.28 o 
  -7   8   9      313.58      201.56    209.46 o 
  -6   8   9    18765.56    19689.33   2587.95 o 
  -5   8   9      594.89     1048.06    380.44 o 
  -4   8   9    61166.16    76655.99   7679.26 o 
  -3   8   9     1336.70     1822.83    279.48 o 
  -2   8   9      774.41      756.90    206.48 o 
  -1   8   9     2511.96     2344.87    267.27 o 
   0   8   9   106431.38   124864.70  13218.22 o 
   1   8   9     2871.45     3038.88    479.50 o 
   2   8   9    12280.80    11873.36   1146.21 o 
   3   8   9       62.85      222.96    196.07 o 
   4   8   9    14353.90    13592.88   1545.32 o 
   5   8   9       51.23      211.67    266.38 o 
   6   8   9     7041.05     6358.80    431.51 o 
   7   8   9      689.37      870.77    321.43 o 
   8   8   9     1944.71     1958.32    392.90 o 
   9   8   9      247.44      421.16    366.13 o 
  10   8   9     5264.89     4213.39    675.54 o 
  11   8   9      150.60       -3.97    401.01 o 
 -15   9   9      663.83      738.59    581.25 o 
 -14   9   9     3019.56     4765.08    618.37 o 
 -13   9   9     4779.38     7930.33    840.05 o 
 -12   9   9    12823.32    18271.31    835.88 o 
 -11   9   9      784.72      702.28    459.34 o 
 -10   9   9     5541.78     6133.83    409.75 o 
  -9   9   9     1683.85     2651.31    317.56 o 
  -8   9   9    42467.87    51127.78   3061.33 o 
  -7   9   9      618.08      324.97    274.58 o 
  -6   9   9     1396.12     1585.49    315.92 o 
  -5   9   9      616.61      543.52    285.77 o 
  -4   9   9    38483.07    48278.93   8173.31 o 
  -3   9   9     2638.01     3488.73    830.51 o 
  -2   9   9     8696.58     9353.51   1538.02 o 
  -1   9   9    14082.69    16967.94   2339.64 o 
   0   9   9     2092.14     2361.04    406.10 o 
   1   9   9     4363.86     4462.56    489.56 o 
   2   9   9     4258.64     5091.36    541.21 o 
   3   9   9    17983.64    16695.18   2487.97 o 
   4   9   9    17119.48    18101.07   2095.94 o 
   5   9   9     1899.19     2011.53    624.98 o 
   6   9   9      828.87      744.29    314.39 o 
   7   9   9     3306.10     3033.52    390.61 o 
   8   9   9    16986.28    16089.30   3048.57 o 
   9   9   9      518.03      347.35    358.46 o 
  10   9   9     1572.31     1673.75    436.94 o 
  11   9   9      103.88      153.36    422.88 o 
 -15  10   9      569.84     -181.91   1236.52 o 
 -14  10   9      193.58      365.06    387.81 o 
 -13  10   9       37.89     -509.51    339.67 o 
 -12  10   9      311.71     -195.69    323.06 o 
 -11  10   9     5292.46     7386.73    595.67 o 
 -10  10   9      879.23      636.80    349.42 o 
  -9  10   9     9142.42    11624.59    983.99 o 
  -8  10   9     1060.77     1560.81    357.43 o 
  -7  10   9     8902.49     8798.55   2055.05 o 
  -6  10   9    15124.73    15871.93   5318.32 o 
  -5  10   9    38334.06    35906.90  11453.00 o 
  -4  10   9    29341.14    26333.51  10627.93 o 
  -3  10   9      595.63     1136.98    218.35 o 
  -2  10   9     4698.41     5406.94    848.84 o 
  -1  10   9    15443.88    20287.02   3114.12 o 
   0  10   9    24429.45    27166.45   4091.04 o 
   1  10   9     2684.89     2529.61    339.68 o 
   2  10   9      513.46      175.24    256.81 o 
   3  10   9     2319.68     2907.38    330.27 o 
   4  10   9     5622.28     5448.89    429.49 o 
   5  10   9     5396.83     4334.15    570.36 o 
   6  10   9     3957.88     3879.57    684.44 o 
   7  10   9    11234.27    10204.23   1551.98 o 
   8  10   9     2831.96     2957.68    474.82 o 
   9  10   9     3332.16     3169.61    502.86 o 
  10  10   9     3777.38     3318.40    721.27 o 
 -14  11   9     2074.41     2787.12    479.01 o 
 -12  11   9     2754.37     3328.51    460.61 o 
 -11  11   9       76.73      -30.29    321.68 o 
 -10  11   9    10736.20    13610.70    715.94 o 
  -9  11   9     4549.56     6489.96    992.70 o 
  -8  11   9     3688.59     4498.94    637.85 o 
  -7  11   9     3703.63     4224.00    818.54 o 
  -6  11   9     8738.87    10173.21   3531.03 o 
  -5  11   9     2225.95     2582.74    616.08 o 
  -4  11   9       23.63      125.01    263.41 o 
  -3  11   9     6165.07     5444.43   1944.03 o 
  -2  11   9      944.47     1016.32    292.85 o 
  -1  11   9    39561.71    42617.93   7524.95 o 
   0  11   9     7457.95     9021.12   1669.73 o 
   1  11   9      170.69     -107.28    246.93 o 
   2  11   9    12635.91    14106.11   1885.33 o 
   3  11   9    37966.52    40832.82   4423.68 o 
   4  11   9     5103.41     5483.97    572.17 o 
   5  11   9      500.66      164.81    396.26 o 
   6  11   9    12279.45    13295.85   2092.06 o 
   7  11   9     9833.40    10811.87    715.67 o 
   8  11   9       16.55      191.28    449.76 o 
   9  11   9     2111.75     1990.05    567.26 o 
  10  11   9     1906.94      901.26    792.41 o 
 -14  12   9     6509.87    10985.04   1232.48 o 
 -13  12   9      216.50     -210.17    374.98 o 
 -12  12   9      919.28     1340.12    427.62 o 
 -11  12   9     1348.73     1456.62    444.22 o 
 -10  12   9     2400.39     2365.41    640.03 o 
  -9  12   9     6626.58     8216.72   1428.09 o 
  -8  12   9     3893.42     4534.10    523.52 o 
  -7  12   9        0.18        6.86    629.14 o 
  -6  12   9     4410.59     4825.45   1630.55 o 
  -5  12   9    19007.18    18003.39   6461.23 o 
  -4  12   9     3570.34     3509.61   1345.36 o 
  -3  12   9     4150.49     4746.08   2501.33 o 
  -2  12   9    32066.18    37033.74   8268.52 o 
  -1  12   9    19963.07    21281.72   3913.08 o 
   0  12   9       92.42      -53.87    241.84 o 
   1  12   9     2735.18     3138.85    362.62 o 
   2  12   9    20007.64    21897.89   3345.04 o 
   3  12   9      589.85      664.29    516.63 o 
   4  12   9    10755.47    11445.40   1040.34 o 
   5  12   9     1735.05     1620.64    515.94 o 
   6  12   9      282.12      557.17    447.88 o 
   7  12   9     6769.13     6693.07   1018.82 o 
   8  12   9     3436.23     3453.37    585.60 o 
   9  12   9      103.57     -469.34    491.87 o 
 -13  13   9     2292.46     2931.14    554.39 o 
 -12  13   9       47.47     -122.59    391.85 o 
 -11  13   9     3625.93     5656.18    612.95 o 
 -10  13   9    10590.54    14853.83   1550.00 o 
  -9  13   9     2812.75     2940.34    700.98 o 
  -8  13   9     4531.49     5281.36    761.94 o 
  -7  13   9     5018.23     6117.02   1055.83 o 
  -6  13   9    17270.14    19022.89   6354.56 o 
  -5  13   9      515.56      556.80    308.97 o 
  -4  13   9     9142.66     7932.47   3032.51 o 
  -3  13   9     1335.05     1218.71    886.02 o 
  -2  13   9      462.76      427.70    313.05 o 
  -1  13   9     1108.64      936.38    282.01 o 
   0  13   9     9032.55     9472.79   2035.72 o 
   1  13   9     7803.12     9832.39   1475.43 o 
   2  13   9     4500.10     5629.34   1000.64 o 
   3  13   9    17465.12    16941.60   2017.46 o 
   4  13   9       70.04     -411.82    274.55 o 
   5  13   9     9313.24    10302.27   1208.21 o 
   6  13   9    16599.65    17685.43   1502.10 o 
   7  13   9     9871.08     8841.28    718.82 o 
   8  13   9     2766.27     2886.68    571.36 o 
 -12  14   9     1427.54     1288.76    698.81 o 
 -11  14   9      256.44      328.56    420.57 o 
 -10  14   9     1318.72     1435.77    714.04 o 
  -9  14   9       12.48     -140.50    383.91 o 
  -8  14   9      258.21     -331.22    346.25 o 
  -7  14   9    15424.40    20781.73   4948.24 o 
  -6  14   9     1910.04     1938.56    835.95 o 
  -5  14   9     1215.09      655.46    355.14 o 
  -4  14   9      926.06      782.28    459.34 o 
  -3  14   9    22572.80    21404.14   8655.61 o 
  -2  14   9     6488.38     4933.31   2146.49 o 
  -1  14   9    16467.85    14276.74   6661.51 o 
   0  14   9     4413.21     5051.07   1066.13 o 
   1  14   9     6139.81     6094.29    892.08 o 
   2  14   9     9560.21    10110.57   1604.85 o 
   3  14   9     5097.49     5097.24    731.42 o 
   4  14   9     4503.91     5523.43    735.18 o 
   5  14   9     2029.08     2145.25    498.63 o 
   6  14   9     1541.59     1320.28    655.27 o 
   7  14   9       30.12      794.40    451.78 o 
   8  14   9      232.20      195.93    648.74 o 
 -12  15   9      614.71      784.40    514.52 o 
 -11  15   9    13984.66    22223.99   4297.32 o 
 -10  15   9      655.43      606.77    426.50 o 
  -9  15   9     2140.67     1621.69    470.18 o 
  -8  15   9     3566.88     4534.32    705.34 o 
  -7  15   9     7261.13     9311.74   2065.94 o 
  -6  15   9      276.37      236.87    382.13 o 
  -5  15   9     8228.07     7172.70   2777.81 o 
  -4  15   9     2929.59     2813.69    914.32 o 
  -3  15   9     2698.10     3278.19    785.88 o 
  -2  15   9       65.85     -166.82    304.28 o 
  -1  15   9     2747.14     2534.99   1208.21 o 
   0  15   9       34.51      231.13    339.90 o 
   1  15   9    42734.70    39538.46   9361.17 o 
   2  15   9     1267.57     1591.46    355.01 o 
   3  15   9      154.78      242.26    330.46 o 
   4  15   9       45.94      -90.28    329.05 o 
   5  15   9    24644.03    23098.09   4327.80 o 
   6  15   9     1987.86     2463.05    571.09 o 
   7  15   9     2215.14     2947.61    866.43 o 
 -11  16   9     1170.41      933.78    537.82 o 
 -10  16   9      128.79      120.50    432.00 o 
  -9  16   9     1353.82     1356.38    592.13 o 
  -8  16   9      169.62      -55.05    369.28 o 
  -7  16   9    23409.52    28678.54   7978.57 o 
  -6  16   9      533.85      626.69    384.92 o 
  -5  16   9       44.72      -35.88    364.81 o 
  -4  16   9      311.31       73.65    348.73 o 
  -3  16   9    40392.93    40252.61  18053.55 o 
  -2  16   9      281.61      505.81    372.12 o 
  -1  16   9     2056.13     1326.73    707.51 o 
   0  16   9        2.60      -33.63    320.55 o 
   1  16   9     5653.95     6406.32   1374.75 o 
   2  16   9     1675.70     1442.91    463.24 o 
   3  16   9     4117.33     3307.73    507.69 o 
   4  16   9      360.48      -49.73    353.75 o 
   5  16   9     5481.42     6154.26    695.60 o 
   6  16   9        3.79     -261.04    501.37 o 
  -9  17   9     2548.65     2032.61    550.13 o 
  -8  17   9      848.19      544.47    427.85 o 
  -7  17   9     5213.46     6162.09   2449.08 o 
  -6  17   9     6086.60     6922.93   1841.71 o 
  -5  17   9     4867.55     4097.49   1332.30 o 
  -4  17   9     1287.40      829.31    631.32 o 
  -3  17   9     2555.90     1801.91    772.82 o 
  -2  17   9     1414.24      769.45    635.67 o 
  -1  17   9     2810.61     2429.03   1097.19 o 
   0  17   9      136.57     -353.67    496.35 o 
   1  17   9    16761.15    14956.25   6186.93 o 
   2  17   9     1833.78     1176.34    523.19 o 
   3  17   9      367.69     -186.45    323.42 o 
   4  17   9        3.62       76.73    369.65 o 
  -8  18   9      960.14      650.17    722.75 o 
  -7  18   9     2888.69     4126.59    938.27 o 
  -6  18   9     1452.95     2067.81    555.13 o 
  -5  18   9     2334.44     2322.27    724.93 o 
  -4  18   9        6.47      -55.49    407.96 o 
  -3  18   9     6440.63     6186.58   2227.03 o 
  -2  18   9    16500.09    16135.40   8612.07 o 
  -1  18   9     5598.66     5832.56   2357.65 o 
   0  18   9     1216.97      782.63    483.29 o 
   1  18   9      660.36      514.99    405.92 o 
   2  18   9    11598.54     9577.99   4454.07 o 
   3  18   9      662.14      316.78    363.85 o 
  -5  19   9     1793.74     1089.88    916.50 o 
  -4  19   9     2354.21     1519.57   1003.58 o 
  -3  19   9      389.88      179.76    737.99 o 
  -2  19   9      164.33     -138.38    414.12 o 
  -1  19   9     2117.22     1105.21   1164.68 o 
   0  19   9     2429.68     1693.01    496.16 o 
 -16   0  10      930.15     -121.91    896.91 o 
 -14   0  10     8723.22    12117.38   2533.99 o 
 -12   0  10      896.87      460.95    376.42 o 
 -10   0  10    83558.11   101347.60  23167.25 o 
  -8   0  10      136.69        4.04    169.25 o 
  -6   0  10   122251.46   104991.95   8386.68 o 
  -4   0  10     1853.84     1935.53    698.81 o 
  -2   0  10      120.78     -255.78    170.52 o 
   0   0  10     3958.78     3717.30   2135.60 o 
   2   0  10    25024.57    23138.55   9920.42 o 
   4   0  10     1741.27     1806.88    583.43 o 
   6   0  10    59984.92    64581.79   1876.54 o 
   8   0  10     1712.22     2026.56    829.42 o 
  10   0  10    21294.24    19688.39   1199.51 o 
  12   0  10     2885.88     2433.84    923.03 o 
 -17   1  10       24.40    -1036.80    691.20 o 
 -16   1  10       30.85     -923.97    615.98 o 
 -15   1  10       97.24      -65.33    353.81 o 
 -14   1  10    23537.00    36986.09   4270.22 o 
 -13   1  10     1200.45     2244.30    321.64 o 
 -12   1  10     1145.86      885.16    271.87 o 
 -11   1  10      715.59      726.77    280.91 o 
 -10   1  10      549.02      276.04    302.77 o 
  -9   1  10     5317.17     6212.63    592.18 o 
  -8   1  10     2401.49     2427.31    209.32 o 
  -7   1  10    23865.28    21238.72    880.51 o 
  -6   1  10    35128.98    32552.77   2338.65 o 
  -5   1  10    10011.66     7623.95   1295.32 o 
  -4   1  10     2536.33     2576.40    625.29 o 
  -3   1  10    24265.80    23785.48   6045.55 o 
  -2   1  10    90556.37    86635.43  24167.10 o 
  -1   1  10       67.10      -97.40    119.51 o 
   0   1  10      143.49      -61.98    119.15 o 
   1   1  10      232.75      -41.29    124.51 o 
   2   1  10    42357.36    37613.63   7985.53 o 
   3   1  10     5052.94     6202.04    753.23 o 
   4   1  10     7201.41     9613.48    579.90 o 
   5   1  10     4438.67     5264.52    454.77 o 
   6   1  10      481.42      -24.62    278.82 o 
   7   1  10     9280.02     9514.58    524.80 o 
   8   1  10     7219.11     7923.15    547.82 o 
   9   1  10     6919.92     7770.93    545.75 o 
  10   1  10    15452.55    15309.69    708.71 o 
  11   1  10      495.95      757.64    415.08 o 
  12   1  10     2540.28     2637.63    699.69 o 
 -17   2  10     3768.60     9060.52   1467.27 o 
 -16   2  10     1104.96     2015.61   1395.43 o 
 -15   2  10     3441.71     5917.89   1023.09 o 
 -14   2  10     4242.97     6839.45   1492.37 o 
 -13   2  10     2276.84     3877.63    778.76 o 
 -12   2  10     2657.85     2720.52    341.87 o 
 -11   2  10    12555.50    15134.69   1892.34 o 
 -10   2  10    35476.99    40435.78   3446.65 o 
  -9   2  10       72.38     -112.41    141.76 o 
  -8   2  10     4677.10     3961.06    349.95 o 
  -7   2  10      300.69      132.84    109.81 o 
  -6   2  10    19440.79    16085.18   1869.32 o 
  -5   2  10    10930.29     9754.55   1870.22 o 
  -4   2  10       91.87       64.33    129.30 o 
  -3   2  10    30658.98    38465.31   8375.45 o 
  -2   2  10       37.14     -169.87    122.13 o 
  -1   2  10    15873.61    15966.91   3228.27 o 
   0   2  10     9458.08    10234.94   2209.58 o 
   1   2  10    54049.61    51666.69  10099.34 o 
   2   2  10    22370.69    21894.55   4684.11 o 
   3   2  10     5451.03     6373.69    393.19 o 
   4   2  10     5293.60     5725.20    396.57 o 
   5   2  10    32674.11    36695.64   1449.89 o 
   6   2  10    25804.78    25902.73   1159.35 o 
   7   2  10     2423.71     2880.18    380.28 o 
   8   2  10      996.92     1526.69    506.60 o 
   9   2  10      332.71      795.79    476.97 o 
  10   2  10     4804.13     5292.96    530.24 o 
  11   2  10     4140.74     3629.95    521.49 o 
  12   2  10      753.83      590.13    482.39 o 
 -17   3  10      355.56     3034.69   1118.96 o 
 -16   3  10     3788.35     6256.70   3126.12 o 
 -15   3  10     1218.95     1441.53    898.04 o 
 -14   3  10     1444.20     1739.62   1052.35 o 
 -13   3  10     5726.66     8136.04   2563.18 o 
 -12   3  10     1294.13      782.82    579.61 o 
 -11   3  10     2562.41     2730.34    661.11 o 
 -10   3  10     1756.32     1104.46    416.65 o 
  -9   3  10    11868.60    10446.62   1725.05 o 
  -8   3  10      223.69       99.98    168.30 o 
  -7   3  10    40980.29    26345.50   3464.53 o 
  -6   3  10    15298.62    14139.77   1885.42 o 
  -5   3  10       98.25      -56.19    122.71 o 
  -4   3  10    22549.92    22981.36   3571.78 o 
  -3   3  10    54416.80    62170.10  10648.21 o 
  -2   3  10     7590.95     6713.22    958.99 o 
  -1   3  10     8110.53    10222.71   1580.51 o 
   0   3  10    34364.55    36949.14   4823.24 o 
   1   3  10     3890.58     3709.67    539.16 o 
   2   3  10      526.73      471.24    152.72 o 
   3   3  10    23817.05    26875.73    863.31 o 
   4   3  10     2097.57     2424.96    302.70 o 
   5   3  10     8116.98    10313.47    484.42 o 
   6   3  10     1961.95     2738.64    473.10 o 
   7   3  10    11479.90    12762.03    559.53 o 
   8   3  10     5334.86     6385.63    918.10 o 
   9   3  10    15010.83    15122.96    652.28 o 
  10   3  10     1355.75     1514.58    527.34 o 
  11   3  10       35.80        4.54    412.87 o 
 -17   4  10      817.04     3017.27   1249.58 o 
 -16   4  10       11.15     -533.48    430.52 o 
 -15   4  10     3175.13     5339.16   1578.63 o 
 -14   4  10      608.81      187.58    409.38 o 
 -13   4  10        3.88     -424.65    283.10 o 
 -12   4  10    11175.48    14339.80   2895.20 o 
 -11   4  10    11170.75    12411.14   2717.35 o 
 -10   4  10      272.53      -38.01    228.75 o 
  -9   4  10     8044.58     7283.01   1132.12 o 
  -8   4  10    32228.06    26285.49   3824.96 o 
  -7   4  10     1834.36     1431.21    291.16 o 
  -6   4  10    10673.95    11083.73   1158.44 o 
  -5   4  10    10526.47    10879.70   1342.75 o 
  -4   4  10    25881.88    26598.93   3169.43 o 
  -3   4  10     8179.53    10103.73   1018.69 o 
  -2   4  10     4716.72     4818.74    576.28 o 
  -1   4  10     4233.15     5924.68    718.30 o 
   0   4  10    10080.07    10598.95    984.33 o 
   1   4  10    55986.38    61110.36   4481.47 o 
   2   4  10     5742.82     6378.30    692.69 o 
   3   4  10     3621.84     4012.67    718.15 o 
   4   4  10    41333.76    43624.77   2886.13 o 
   5   4  10    28664.74    30381.36   1922.21 o 
   6   4  10      177.35      670.60    484.40 o 
   7   4  10    11864.30    11941.82    562.37 o 
   8   4  10    18292.25    17694.18    889.78 o 
   9   4  10     2404.97     2533.53    468.88 o 
  10   4  10     1485.86     1453.21    423.49 o 
  11   4  10     1255.02     1925.80    447.92 o 
 -16   5  10     6920.26    17091.64  10162.06 o 
 -15   5  10     1679.33     2367.71   1185.10 o 
 -14   5  10     2933.51     2996.27   1211.13 o 
 -13   5  10     1578.13     1810.31    591.36 o 
 -12   5  10    10649.13    12731.52   2438.33 o 
 -11   5  10      171.71     -107.12    204.24 o 
 -10   5  10     7244.11     6749.13   1004.24 o 
  -9   5  10      687.43      159.20    356.68 o 
  -8   5  10      121.93       17.81    181.97 o 
  -7   5  10     6156.91     5376.69    320.92 o 
  -6   5  10        5.08       31.28    118.67 o 
  -5   5  10    16572.37    17956.36   1976.02 o 
  -4   5  10    50285.90    53179.81   6248.18 o 
  -3   5  10    37989.83    42814.95   3409.44 o 
  -2   5  10     3668.77     3680.13    369.21 o 
  -1   5  10    25063.03    30767.87   2263.38 o 
   0   5  10   124149.16   143825.56   7977.47 o 
   1   5  10    10331.94    11000.42    683.28 o 
   2   5  10    26320.90    28166.88   2467.87 o 
   3   5  10    10010.57    10338.50    783.00 o 
   4   5  10    23285.60    24658.40   1128.35 o 
   5   5  10       62.99      229.75    485.17 o 
   6   5  10     6334.19     7609.98    469.58 o 
   7   5  10     2170.70     2701.43    481.77 o 
   8   5  10      731.71     1070.63    546.88 o 
   9   5  10     2481.50     2419.89    414.89 o 
  10   5  10      105.91       50.11    650.13 o 
  11   5  10     2017.24     1563.27    481.46 o 
 -16   6  10       11.81     2142.13   1184.27 o 
 -15   6  10       76.44      147.22    852.99 o 
 -14   6  10       90.98     -460.79    307.19 o 
 -13   6  10    15414.57    21486.53   4721.43 o 
 -12   6  10     5363.61     5530.66   1490.36 o 
 -11   6  10     2435.85     2208.64    401.57 o 
 -10   6  10    10258.82    10594.79   1967.68 o 
  -9   6  10    13426.79    13813.57   1423.04 o 
  -8   6  10    26074.97    24579.64   1896.88 o 
  -7   6  10    20326.45    19061.96    540.44 o 
  -6   6  10    14238.86    12460.37   1031.49 o 
  -5   6  10      247.71      298.45    130.78 o 
  -4   6  10    13022.21    15818.85   1430.62 o 
  -3   6  10     4687.54     4949.68    421.05 o 
  -2   6  10     8261.27     8981.09    843.36 o 
  -1   6  10     7279.56     8097.19    668.66 o 
   0   6  10     3510.65     3923.01    324.27 o 
   1   6  10     2035.65     2600.71    519.96 o 
   2   6  10      762.57      887.71    263.94 o 
   3   6  10    45084.12    44771.62   4437.38 o 
   4   6  10    35655.09    36462.26   4117.68 o 
   5   6  10     5288.09     6025.39    427.85 o 
   6   6  10     6020.38     6655.81    462.45 o 
   7   6  10     9179.47     9283.04    514.72 o 
   8   6  10    13124.62    12564.76    674.39 o 
   9   6  10     2455.92     2235.34    476.59 o 
  10   6  10     2993.94     2917.79    468.90 o 
  11   6  10      146.42      241.40    438.02 o 
 -16   7  10      844.97      451.16   1774.22 o 
 -15   7  10     2683.35     3798.41   1751.17 o 
 -14   7  10      384.86      481.63    285.64 o 
 -13   7  10       14.94     -334.83    409.74 o 
 -12   7  10     1141.14     1324.66    302.28 o 
 -11   7  10     8269.44     8287.23    787.43 o 
 -10   7  10      488.75      121.09    230.77 o 
  -9   7  10    24296.53    25507.84   1835.50 o 
  -8   7  10       62.51        9.28    193.80 o 
  -7   7  10     1618.10     1513.17    261.52 o 
  -6   7  10      146.30      -32.35    235.59 o 
  -5   7  10    46434.55    43202.67   4545.49 o 
  -4   7  10    10686.95    11995.32    976.66 o 
  -3   7  10    10222.11    12003.18   1427.18 o 
  -2   7  10      765.23      671.99    183.46 o 
  -1   7  10    32665.94    41656.42   3392.29 o 
   0   7  10     9772.29    10355.51   1025.65 o 
   1   7  10    23181.01    23366.20   1471.30 o 
   2   7  10     4902.24     4391.82    592.44 o 
   3   7  10      678.02      458.55    242.96 o 
   4   7  10      877.25     1277.59    290.22 o 
   5   7  10     8084.28     7555.30    652.98 o 
   6   7  10       30.97      312.08    309.59 o 
   7   7  10    17602.29    15405.88   1710.33 o 
   8   7  10      718.67     1149.69    369.38 o 
   9   7  10      641.57      407.60    355.80 o 
  10   7  10       64.73      257.99    390.98 o 
  11   7  10    15467.99    14236.47   2332.83 o 
 -16   8  10        7.68      596.49   1175.56 o 
 -15   8  10      328.98       12.34    640.54 o 
 -14   8  10      237.47     -258.49    270.63 o 
 -13   8  10    21416.81    29907.42   4798.73 o 
 -12   8  10      100.60      -83.55    244.84 o 
 -11   8  10     2256.96     2398.13    298.06 o 
 -10   8  10       32.83     -347.82    231.88 o 
  -9   8  10    22825.85    24993.26   1337.58 o 
  -8   8  10     1615.89     2284.11    306.41 o 
  -7   8  10    26171.55    27404.71   1786.41 o 
  -6   8  10       86.35       30.81    201.41 o 
  -5   8  10      223.27     -104.18    195.65 o 
  -4   8  10     3189.18     3783.33    346.33 o 
  -3   8  10    30731.14    35780.52   4208.00 o 
  -2   8  10      444.02      409.93    345.68 o 
  -1   8  10    37163.34    43185.82   4205.68 o 
   0   8  10      486.96      589.89    429.46 o 
   1   8  10     7033.52     7608.66    657.34 o 
   2   8  10      751.36      788.30    365.40 o 
   3   8  10    47876.15    53920.76   1882.51 o 
   4   8  10     2342.13     2876.95    467.80 o 
   5   8  10      564.37      198.50    905.62 o 
   6   8  10      528.63      660.91    352.21 o 
   7   8  10    13955.92    11605.53   1026.71 o 
   8   8  10      703.08      798.63    372.03 o 
   9   8  10     3421.11     3682.72    474.90 o 
  10   8  10       58.46      284.32    404.18 o 
 -15   9  10     3173.77     5946.04   1090.55 o 
 -14   9  10     1038.21     1292.70    446.31 o 
 -13   9  10       29.67     -270.07    327.12 o 
 -12   9  10     1986.25     2286.51    342.02 o 
 -11   9  10     7493.22     8633.67   1014.90 o 
 -10   9  10       33.41     -263.02    225.85 o 
  -9   9  10    12869.72    15063.08    755.98 o 
  -8   9  10        4.24     -224.32    220.85 o 
  -7   9  10       20.40       24.51    309.54 o 
  -6   9  10       12.24     -244.55    188.81 o 
  -5   9  10    44242.57    41121.46  11781.72 o 
  -4   9  10    10167.37     9579.34   2083.35 o 
  -3   9  10     4020.11     3539.50    555.13 o 
  -2   9  10     1330.39      946.80    254.84 o 
  -1   9  10    29129.55    35482.50   4197.75 o 
   0   9  10    31749.99    32109.15   3026.60 o 
   1   9  10    12496.16    13213.39   1122.88 o 
   2   9  10    12092.24    13598.53   1312.84 o 
   3   9  10        8.40      -80.94    248.88 o 
   4   9  10     4740.71     6359.00    709.69 o 
   5   9  10     6173.31     6123.06    600.25 o 
   6   9  10     1859.93     2345.02    497.73 o 
   7   9  10    17705.35    18382.43    878.89 o 
   8   9  10      295.03      407.19    448.19 o 
   9   9  10       24.25      182.27    485.70 o 
  10   9  10       15.78     -203.86    521.67 o 
 -15  10  10      157.90      453.41    421.23 o 
 -14  10  10      379.59     -182.60    398.24 o 
 -13  10  10     5935.95     7987.59    572.94 o 
 -12  10  10     4143.57     5917.35    982.19 o 
 -11  10  10     9837.89    13962.49    818.54 o 
 -10  10  10     1291.11     1667.49    432.15 o 
  -9  10  10    12154.09    13567.18    682.27 o 
  -8  10  10    19679.85    21476.24   1095.01 o 
  -7  10  10    15343.52    17188.46   2072.47 o 
  -6  10  10     4479.11     4884.85    899.09 o 
  -5  10  10     3832.28     4441.37   1719.80 o 
  -4  10  10    14602.01    13797.99   4906.88 o 
  -3  10  10     3184.58     3845.00    603.31 o 
  -2  10  10    13769.21    14754.91   1960.23 o 
  -1  10  10     4633.79     5066.45    832.94 o 
   0  10  10     3282.38     3643.85    561.26 o 
   1  10  10      400.53      163.26    262.08 o 
   2  10  10       69.21      105.89    280.49 o 
   3  10  10    17539.03    17497.01   1235.92 o 
   4  10  10    21060.25    20728.70    835.86 o 
   5  10  10     3170.93     3242.99    501.57 o 
   6  10  10     1254.02      986.58    818.54 o 
   7  10  10     5927.35     6835.24    682.72 o 
   8  10  10    15157.17    14782.53    865.96 o 
   9  10  10     1630.03     2013.81    569.33 o 
 -14  11  10      193.06      437.83    422.86 o 
 -13  11  10     1920.71     2500.83    442.41 o 
 -12  11  10     4360.06     6265.65    624.61 o 
 -11  11  10       56.45      -37.37    381.85 o 
 -10  11  10      260.17      130.62    515.94 o 
  -9  11  10       13.02      185.54    343.02 o 
  -8  11  10      840.54      260.33    328.45 o 
  -7  11  10    10390.79    11430.90   2187.85 o 
  -6  11  10      602.01      428.62    315.73 o 
  -5  11  10     1425.23      926.47    350.49 o 
  -4  11  10    33367.29    29774.90  10865.22 o 
  -3  11  10    24462.73    22456.62   7342.90 o 
  -2  11  10     1153.50      914.83    279.27 o 
  -1  11  10     6547.20     7322.40   1019.26 o 
   0  11  10    34621.65    37484.86   5308.24 o 
   1  11  10     2983.77     3476.67    371.61 o 
   2  11  10     1277.77     1346.75    314.37 o 
   3  11  10     6310.26     6085.71    530.82 o 
   4  11  10     8398.40     9725.56    842.48 o 
   5  11  10     3315.23     3162.56    931.74 o 
   6  11  10     1061.70      772.52    576.90 o 
   7  11  10       96.71     -224.70    464.76 o 
   8  11  10      336.44     -109.32    511.03 o 
   9  11  10     5220.33     6383.79   1186.44 o 
 -14  12  10       61.34     -664.88    481.00 o 
 -13  12  10      116.63      -34.28    414.47 o 
 -12  12  10     4192.23     5359.76    623.38 o 
 -10  12  10      313.90      309.92    384.65 o 
  -9  12  10      590.27     1004.75    404.10 o 
  -8  12  10    15820.31    17967.85   2264.04 o 
  -7  12  10     3939.79     5426.42    544.79 o 
  -6  12  10     1847.83     1977.43    399.62 o 
  -5  12  10     7319.56     7883.39   2274.93 o 
  -4  12  10     4609.41     3984.37   1432.44 o 
  -3  12  10     8478.45     8121.22   3176.19 o 
  -2  12  10     5376.36     4628.12   1375.12 o 
  -1  12  10    10617.44    11835.86   1864.22 o 
   0  12  10      712.69      540.99    301.34 o 
   1  12  10    33974.04    34032.60   4866.87 o 
   2  12  10     3681.96     3879.18    695.74 o 
   3  12  10       26.09      140.50    287.55 o 
   4  12  10    29531.23    28999.98   6069.37 o 
   5  12  10    12464.87    13315.54   1991.92 o 
   6  12  10      777.15      915.71    470.41 o 
   7  12  10      254.82     1332.34    535.53 o 
   8  12  10    11115.78    10591.58    799.59 o 
 -13  13  10     1194.49     1904.25    479.60 o 
 -12  13  10      652.64      695.96    432.05 o 
 -11  13  10     3539.67     4830.57    592.50 o 
 -10  13  10      293.94      369.71    425.69 o 
  -9  13  10     7394.70    10135.80   1939.67 o 
  -8  13  10     1293.15     1634.88    443.84 o 
  -7  13  10    17307.24    20364.70   4475.84 o 
  -6  13  10     4236.31     5359.24   1519.52 o 
  -5  13  10     5242.50     5112.72   1319.24 o 
  -4  13  10    13221.03    13087.75   5233.42 o 
  -3  13  10    17236.50    15900.32   6206.52 o 
  -2  13  10     8072.99     7683.90   2834.41 o 
  -1  13  10     2537.41     2558.36   1140.73 o 
   0  13  10    16969.96    17160.01   3156.40 o 
   1  13  10       95.62      127.32    332.25 o 
   2  13  10     2812.08     2373.15    383.78 o 
   3  13  10     5804.25     5335.83    905.63 o 
   4  13  10     1652.00     1841.94    681.39 o 
   5  13  10     7490.34     7518.09    679.37 o 
   6  13  10      155.10     -388.40    403.17 o 
   7  13  10     4678.30     4797.94    668.05 o 
   8  13  10     1715.29     2187.60    607.05 o 
 -12  14  10      968.07      765.91    870.79 o 
 -11  14  10     2086.09     2263.23    526.90 o 
 -10  14  10    14618.89    21002.24   1907.02 o 
  -9  14  10      465.42     -156.73    409.55 o 
  -8  14  10     1123.27     1008.73    444.58 o 
  -7  14  10      381.94      490.96    388.07 o 
  -6  14  10     9154.35     9047.99   2401.19 o 
  -5  14  10     2400.84     2852.84    879.49 o 
  -4  14  10      149.92     -225.63    325.94 o 
  -3  14  10    10387.14     9056.44   4116.64 o 
  -2  14  10       31.10      113.72    299.86 o 
  -1  14  10     2097.07     1163.47    522.47 o 
   0  14  10     4095.66     4987.44   1334.62 o 
   1  14  10    12345.16    12177.14   2337.94 o 
   2  14  10    11240.57    10424.77   1535.92 o 
   3  14  10      390.84      631.07    344.23 o 
   4  14  10     5604.29     5344.72   1506.46 o 
   5  14  10     4712.36     5997.45    870.79 o 
   6  14  10    14068.68    12683.30   2477.38 o 
   7  14  10      245.41      592.67    527.67 o 
 -11  15  10      563.62      383.58    456.08 o 
 -10  15  10     1254.59     2119.81    532.24 o 
  -9  15  10      601.88     -145.25    432.05 o 
  -8  15  10     1220.42     1495.23    467.41 o 
  -7  15  10     1805.88     1682.16    559.48 o 
  -6  15  10    14095.66    14687.35   4316.92 o 
  -5  15  10       35.99       56.01    340.32 o 
  -4  15  10     1894.71     1919.99    685.74 o 
  -3  15  10       44.65      -68.03    331.50 o 
  -2  15  10    40098.16    33185.37  13364.38 o 
  -1  15  10       98.31     -201.10    330.21 o 
   0  15  10        8.74       73.76    330.58 o 
   1  15  10      438.43      424.96    340.53 o 
   2  15  10    20496.61    21244.59   3737.11 o 
   3  15  10      204.88     -105.82    431.73 o 
   4  15  10     3845.98     3435.00   1018.82 o 
   5  15  10      123.87     -155.32    498.29 o 
   6  15  10       43.20      239.15    504.20 o 
 -10  16  10    17711.73    26708.98   3703.01 o 
  -9  16  10        2.12     -189.52    399.78 o 
  -8  16  10      304.55     -413.10    422.58 o 
  -7  16  10      651.37      383.75    866.43 o 
  -6  16  10    21231.72    24439.05   5984.47 o 
  -5  16  10     1824.62     1477.85    433.26 o 
  -4  16  10      603.34       79.34    401.87 o 
  -3  16  10      452.71       77.75    365.73 o 
  -2  16  10     1507.98      827.62    485.46 o 
  -1  16  10     1152.39      501.57    468.05 o 
   0  16  10     4843.20     4428.19   2311.93 o 
   1  16  10     1114.30      535.79    417.98 o 
   2  16  10     8708.50     9579.94   1550.33 o 
   3  16  10      168.97     -243.03    345.83 o 
   4  16  10      314.16       57.11    468.60 o 
   5  16  10      354.43      -39.81    527.67 o 
  -9  17  10     1594.59     1634.04    520.89 o 
  -8  17  10      454.42      331.69    505.06 o 
  -7  17  10     3627.07     4461.93   1565.24 o 
  -6  17  10     8090.86     8205.76   1702.39 o 
  -5  17  10      127.95     -194.67    383.26 o 
  -4  17  10     2270.76     2637.92    766.29 o 
  -3  17  10     5093.76     4807.45   2144.31 o 
  -2  17  10    17110.26    16409.80   6896.62 o 
  -1  17  10      641.21      190.25    705.34 o 
   0  17  10       66.86     -494.08    439.75 o 
   1  17  10     1064.31      620.74    609.55 o 
   2  17  10     8794.62     7465.61   2945.43 o 
   3  17  10     1904.13     1875.88    427.20 o 
  -7  18  10     1576.87     2004.15   1051.47 o 
  -6  18  10     3080.06     3345.43   1288.76 o 
  -5  18  10     2963.48     2721.10   1145.08 o 
  -4  18  10      984.40      274.41    438.14 o 
  -3  18  10     3082.60     2784.70   1822.12 o 
  -2  18  10       42.02      -82.90    366.98 o 
  -1  18  10     2951.52     4013.66   2233.56 o 
   0  18  10      827.31      232.98    411.61 o 
   1  18  10    13006.05    11523.09   4802.38 o 
   2  18  10     1551.90     1705.28    489.25 o 
 -15   0  11     2268.27     4803.59    652.63 o 
 -13   0  11     9134.99    16533.24   2838.76 o 
 -11   0  11      481.14      190.59    659.62 o 
  -9   0  11    12785.67    12689.70   3870.64 o 
  -7   0  11    47055.53    39220.16   3460.45 o 
  -5   0  11      576.79      338.27    215.44 o 
  -3   0  11    59868.75    59164.60  22144.07 o 
  -1   0  11    23574.65    21458.84  10451.60 o 
   1   0  11      999.63      788.68    879.49 o 
   3   0  11    14954.00    17650.82   1031.88 o 
   5   0  11    21816.37    24704.18   1227.81 o 
   7   0  11     2586.36     2777.81    718.40 o 
   9   0  11    28678.21    29249.68   1576.12 o 
  11   0  11      519.75      152.39    683.57 o 
 -17   1  11      662.02     2542.69   1153.79 o 
 -16   1  11       24.66      221.56    386.82 o 
 -15   1  11     6366.95    12359.85   2117.92 o 
 -14   1  11     1220.98     2207.15    737.79 o 
 -13   1  11      666.72      740.86    351.83 o 
 -12   1  11      802.70     1025.34    333.07 o 
 -11   1  11    28776.37    37161.93   6083.77 o 
 -10   1  11     6904.03     8143.31   1346.76 o 
  -9   1  11    13395.84    15277.79   1317.83 o 
  -8   1  11     5384.48     4981.02    443.24 o 
  -7   1  11    24388.19    20540.09   2076.98 o 
  -6   1  11     4568.80     3985.70    482.01 o 
  -5   1  11    33969.13    34958.62   6012.87 o 
  -4   1  11     2629.00     1834.70    466.93 o 
  -3   1  11    13634.20    13249.87   3482.79 o 
  -2   1  11      363.83       92.60    201.10 o 
  -1   1  11    14426.29    11855.38   3157.26 o 
   0   1  11       10.34      -94.96    132.81 o 
   1   1  11    41058.66    35715.96   8434.23 o 
   2   1  11     7891.44     6941.81   1281.53 o 
   3   1  11      745.36      867.05    415.80 o 
   4   1  11     2569.51     2844.17    472.21 o 
   5   1  11    27428.98    32766.15   2150.84 o 
   6   1  11    16986.89    18603.30    822.30 o 
   7   1  11     7898.69     8396.53    637.27 o 
   8   1  11     1416.03     1371.46    435.13 o 
   9   1  11     1568.73     2113.07    438.34 o 
  10   1  11     4070.98     4522.29    542.54 o 
  11   1  11     1361.53     1594.18    547.13 o 
 -16   2  11     1178.24     1938.02    431.32 o 
 -15   2  11     3245.14     7008.55   1564.70 o 
 -14   2  11     8049.68    13566.28   2566.47 o 
 -13   2  11     3214.77     5142.04   1228.41 o 
 -12   2  11     2474.88     4374.63   1257.91 o 
 -11   2  11      414.70      -39.12    386.91 o 
 -10   2  11      947.66      736.45    225.04 o 
  -9   2  11      234.88      131.40    188.76 o 
  -8   2  11       17.46      -32.50    152.18 o 
  -7   2  11    24613.19    20524.69   1871.48 o 
  -6   2  11    24719.46    22401.31   2778.94 o 
  -5   2  11     1855.99     2178.41    599.53 o 
  -4   2  11     5513.62     4543.27   1026.86 o 
  -3   2  11    36969.74    36495.36   8126.92 o 
  -2   2  11    69988.62    62902.43  13661.55 o 
  -1   2  11    17139.48    16150.27   4033.93 o 
   0   2  11     9318.90     7859.01   1787.27 o 
   1   2  11     3923.18     3973.11    946.42 o 
   2   2  11    60270.64    56466.21  12219.88 o 
   3   2  11    17604.03    20788.42    764.68 o 
   4   2  11      932.50      744.43    374.65 o 
   5   2  11     5597.26     6120.95    464.71 o 
   6   2  11     4226.83     3935.45    415.03 o 
   7   2  11        5.51      474.78    444.41 o 
   8   2  11       13.97      108.56    344.79 o 
   9   2  11     9641.58    10159.60   1005.12 o 
  10   2  11     3854.57     3606.11    479.65 o 
  11   2  11     1973.52     1378.88    467.52 o 
 -17   3  11      343.15      844.66   1166.85 o 
 -16   3  11        5.76       -8.93    460.83 o 
 -15   3  11       52.42     -513.53    465.85 o 
 -14   3  11     2984.11     4964.26   1509.77 o 
 -13   3  11     6255.57     9214.47   2088.75 o 
 -12   3  11     2623.10     3490.16    726.17 o 
 -11   3  11     6608.44     8819.79   1432.83 o 
 -10   3  11    30756.16    32312.15   5050.10 o 
  -9   3  11    11244.21    10850.03   1611.94 o 
  -8   3  11     7387.24     5653.04   1288.31 o 
  -7   3  11    11836.65     9762.78   1227.33 o 
  -6   3  11    36806.54    32322.04   5834.39 o 
  -5   3  11     1755.85     1586.57    328.04 o 
  -4   3  11     8615.49     8244.22   1495.07 o 
  -3   3  11     3094.07     3447.62    645.40 o 
  -2   3  11     4159.83     4663.07    842.10 o 
  -1   3  11     2209.56     2743.14    647.29 o 
   0   3  11    11558.82    13367.24   2354.12 o 
   1   3  11     1592.01     1514.50    227.06 o 
   2   3  11    28723.40    24620.32   4597.96 o 
   3   3  11    25068.90    29344.96   1554.86 o 
   4   3  11       46.83       99.50    255.44 o 
   5   3  11     6579.91     7356.27    459.52 o 
   6   3  11    45403.05    44712.50   1787.22 o 
   7   3  11    11624.14    11156.76    874.90 o 
   8   3  11      640.69     1460.62    406.87 o 
   9   3  11     3265.35     4138.29    825.58 o 
  10   3  11     9203.34     8939.25    627.91 o 
  11   3  11       50.52      224.04    419.49 o 
 -16   4  11       10.31     -615.67    424.25 o 
 -15   4  11     1490.91     1897.65   1263.13 o 
 -14   4  11     8121.88    13283.74   3609.23 o 
 -13   4  11      278.79     -387.39    310.49 o 
 -12   4  11        1.54     -408.78    272.52 o 
 -11   4  11    15011.33    16860.55   2937.93 o 
 -10   4  11       20.38     -278.86    185.91 o 
  -9   4  11    14048.85    13106.49   2910.66 o 
  -8   4  11      476.31      225.41    228.61 o 
  -7   4  11     1751.49     1754.64    357.13 o 
  -6   4  11    29659.41    27542.67   2209.54 o 
  -5   4  11    28668.17    30890.62   4241.29 o 
  -4   4  11     4700.37     5370.00    690.49 o 
  -3   4  11     8633.44     8739.21   1387.58 o 
  -2   4  11    62116.14    67507.64  10078.84 o 
  -1   4  11    14614.48    15441.63   2103.37 o 
   0   4  11     1923.76     2656.44    426.71 o 
   1   4  11    18774.71    21168.11   2677.33 o 
   2   4  11    40843.73    43852.66   4442.77 o 
   3   4  11      256.91      339.96    239.53 o 
   4   4  11       36.14      476.62    267.32 o 
   5   4  11    14494.69    15600.38    577.99 o 
   6   4  11      893.40     1937.85    507.04 o 
   7   4  11    17570.95    18085.02    787.40 o 
   8   4  11     1862.66     1553.12    572.93 o 
   9   4  11      553.30      524.75    395.64 o 
  10   4  11     3369.69     3809.99    520.26 o 
  11   4  11     5870.65     5623.65    589.11 o 
 -16   5  11        4.88        9.98    634.94 o 
 -15   5  11     3688.19     6045.48   1764.61 o 
 -14   5  11     2697.76     3667.41   1537.62 o 
 -13   5  11     7502.47     8981.18   2726.47 o 
 -12   5  11     1955.98     2595.10    583.82 o 
 -11   5  11      260.09      287.05    338.73 o 
 -10   5  11    16949.16    17462.81   2311.38 o 
  -9   5  11     2488.86     2130.40    564.74 o 
  -8   5  11     8473.94     6831.48    818.97 o 
  -7   5  11    10656.37     8280.49    391.35 o 
  -6   5  11     4708.10     4121.08    506.42 o 
  -5   5  11     8157.03     8322.65    678.12 o 
  -4   5  11      622.56      571.63    173.72 o 
  -3   5  11    35264.86    38649.32   3719.57 o 
  -2   5  11      955.31      954.44    218.07 o 
  -1   5  11    63179.27    75347.24   6741.75 o 
   0   5  11     6652.32     7347.10    731.54 o 
   1   5  11    12337.95    14559.95   1626.27 o 
   2   5  11    11032.97    11602.91   2171.57 o 
   3   5  11    53876.15    63326.40   1266.88 o 
   4   5  11    25310.00    27133.13   1663.65 o 
   5   5  11      217.58      388.51    302.98 o 
   6   5  11     8734.16     8987.46    598.52 o 
   7   5  11     1102.35     2198.62    460.75 o 
   8   5  11     3716.00     4613.93    463.55 o 
   9   5  11     3742.83     3442.99    528.28 o 
  10   5  11     2709.29     2932.35    702.45 o 
 -16   6  11     5006.84    10393.58   4069.18 o 
 -15   6  11      856.15     1077.86    889.17 o 
 -14   6  11     1130.67      555.78    502.18 o 
 -13   6  11     2943.66     4258.44   1007.38 o 
 -12   6  11     3743.05     5643.83   1205.97 o 
 -11   6  11    10147.72    11539.93   1611.31 o 
 -10   6  11     3403.51     3036.17    405.71 o 
  -9   6  11    13468.17    11900.88   2027.18 o 
  -8   6  11     2010.33     1266.46    286.19 o 
  -7   6  11     7516.60     6974.93    375.75 o 
  -6   6  11     6497.34     5775.65    341.92 o 
  -5   6  11    27830.42    30429.63   3304.95 o 
  -4   6  11    48430.01    56181.81   5310.54 o 
  -3   6  11       69.35      293.06    170.65 o 
  -2   6  11     7052.48     8077.21    555.54 o 
  -1   6  11     3860.80     4550.46    476.18 o 
   0   6  11    52935.09    61728.88   4615.23 o 
   1   6  11    14522.88    13780.74   1247.76 o 
   2   6  11     1246.56     1033.07    274.75 o 
   3   6  11     5897.98     7066.52    566.21 o 
   4   6  11     4563.82     5132.67    535.69 o 
   5   6  11    11680.66    13700.96   2220.50 o 
   6   6  11      519.49      623.38    414.78 o 
   7   6  11     5662.31     6716.18    532.04 o 
   8   6  11     2178.96     2373.47    423.09 o 
   9   6  11     5306.76     4510.05    506.64 o 
  10   6  11     2315.74     1492.02    478.55 o 
 -16   7  11      869.90     1648.32   1513.26 o 
 -15   7  11      550.91      865.17    831.97 o 
 -14   7  11      692.39     1013.44    620.08 o 
 -13   7  11      207.92     -219.62    248.12 o 
 -12   7  11    17627.04    22896.41   3616.64 o 
 -11   7  11      627.58      293.49    244.21 o 
 -10   7  11     1345.40      837.49    429.33 o 
  -9   7  11      102.73     -354.34    236.23 o 
  -8   7  11    62439.22    60262.96   3070.55 o 
  -7   7  11      891.24      912.40    235.83 o 
  -6   7  11      122.88     -145.96    185.11 o 
  -5   7  11      947.34      668.72    191.32 o 
  -4   7  11    25657.47    32041.87   3662.90 o 
  -3   7  11     1971.66     2400.24    241.08 o 
  -2   7  11     2243.44     2353.45    448.75 o 
  -1   7  11    14286.24    16967.94   1494.42 o 
   0   7  11     5758.13     6785.12    853.20 o 
   1   7  11      546.62      650.25    249.39 o 
   2   7  11      877.08      157.39    244.66 o 
   3   7  11     2886.86     3825.85    501.57 o 
   4   7  11    50276.24    53676.11   2734.26 o 
   5   7  11      466.96      910.12    401.76 o 
   6   7  11      149.98      -94.07    399.22 o 
   7   7  11      679.25      238.36    433.80 o 
   8   7  11    24838.19    24100.79   1012.54 o 
   9   7  11      100.24     -520.29    483.35 o 
  10   7  11      458.41      339.84    512.59 o 
 -15   8  11        1.63     -646.45    430.97 o 
 -14   8  11        1.71     -431.72    287.81 o 
 -13   8  11       66.68     -386.94    257.96 o 
 -12   8  11     9048.02    10977.16   1243.04 o 
 -11   8  11      471.41      268.71    262.97 o 
 -10   8  11      405.12     -189.41    226.10 o 
  -9   8  11     1445.55     1336.50    286.80 o 
  -8   8  11     2844.48     2785.51    335.83 o 
  -7   8  11      951.93     1015.07    260.91 o 
  -6   8  11      773.48      330.83    223.57 o 
  -5   8  11      447.73      356.62    221.36 o 
  -4   8  11    76105.10    77563.28   6959.32 o 
  -3   8  11     1369.79     2033.92    308.12 o 
  -2   8  11      844.61      647.97    246.12 o 
  -1   8  11      809.08      614.03    271.92 o 
   0   8  11    99620.66   113180.34   8911.79 o 
   1   8  11      117.60     -358.35    238.90 o 
   2   8  11     5291.29     5406.90    677.47 o 
   3   8  11      851.34     1151.57    430.71 o 
   4   8  11     4869.92     5840.70    700.98 o 
   5   8  11      368.23      194.61    416.75 o 
   6   8  11     4118.69     4081.74    581.25 o 
   7   8  11      386.20       18.43    416.75 o 
   8   8  11     2898.57     3561.42    601.92 o 
   9   8  11      147.94      483.16    485.87 o 
 -15   9  11      658.43     1758.42    690.10 o 
 -14   9  11      203.81      -41.10    475.65 o 
 -13   9  11     3964.59     4793.04    723.51 o 
 -12   9  11    17804.71    23438.67   2506.20 o 
 -11   9  11       22.67      102.87    269.10 o 
 -10   9  11     1561.52     2271.15    337.09 o 
  -9   9  11       67.71       49.13    251.48 o 
  -8   9  11    51974.36    58012.65   1268.41 o 
  -7   9  11     2724.67     2416.45    314.46 o 
  -6   9  11        2.12     -185.80    212.81 o 
  -5   9  11     1058.92      709.34    242.64 o 
  -4   9  11    29565.89    26248.81   5832.08 o 
  -3   9  11    13059.65    15808.39   2415.58 o 
  -2   9  11     1045.33      912.55    313.61 o 
  -1   9  11    15872.13    17264.99   1536.66 o 
   0   9  11    16913.96    17822.98   1671.26 o 
   1   9  11     4629.03     4328.36    428.07 o 
   2   9  11      391.29       87.43    268.09 o 
   3   9  11     8373.44     8427.17    690.10 o 
   4   9  11    26072.00    29000.10   1676.26 o 
   5   9  11      137.22      -81.16    381.42 o 
   6   9  11      167.07     -179.35    447.75 o 
   7   9  11     1072.37     1514.60    535.67 o 
   8   9  11    14783.44    14655.50    878.64 o 
   9   9  11      798.77      474.58    504.61 o 
 -15  10  11     1288.04     2079.06    764.04 o 
 -14  10  11     1089.20     1537.56    442.83 o 
 -13  10  11     1059.47      835.23    376.70 o 
 -12  10  11     1360.72     1564.96    385.13 o 
 -11  10  11     9747.32    12780.71   1362.78 o 
 -10  10  11      233.04      114.90    325.32 o 
  -9  10  11     7234.30     8912.11    613.73 o 
  -8  10  11      261.81        2.70    306.95 o 
  -7  10  11     6537.09     7009.91    879.49 o 
  -6  10  11     3012.38     2618.87    403.79 o 
  -5  10  11    21809.46    19962.03   5405.40 o 
  -4  10  11    27885.79    24991.39   5065.79 o 
  -3  10  11       72.77      214.92    313.30 o 
  -2  10  11      914.00      545.88    303.38 o 
  -1  10  11     8093.73     7784.52    667.12 o 
   0  10  11    20351.85    20646.76   2440.48 o 
   1  10  11     7903.27     7657.13    765.23 o 
   2  10  11      175.88     -194.67    243.00 o 
   3  10  11      360.73      -45.72    363.29 o 
   4  10  11      756.19      800.78    404.68 o 
   5  10  11    11003.62    10650.02    729.34 o 
   6  10  11      379.78      173.30    447.88 o 
   7  10  11     8792.31     9876.01    756.68 o 
   8  10  11     3327.20     2986.43    624.95 o 
   9  10  11     3200.70     5023.51   1306.18 o 
 -14  11  11     1620.10     2670.60    510.84 o 
 -13  11  11     4463.90     6708.82    574.22 o 
 -12  11  11      730.49      481.52    419.56 o 
 -11  11  11      482.32      148.18    401.05 o 
 -10  11  11     9313.41    11404.97    686.66 o 
  -9  11  11     1357.66     1456.17    770.65 o 
  -8  11  11     2390.09     2434.51    794.59 o 
  -7  11  11     9988.34    10988.06    955.69 o 
  -6  11  11    12344.90    11063.03   2838.76 o 
  -5  11  11     1397.39      913.36    407.09 o 
  -4  11  11      239.57      347.64    313.49 o 
  -3  11  11    13418.64    11115.14   1968.21 o 
  -2  11  11     1803.48     1381.80    428.86 o 
  -1  11  11    18012.07    19164.84   2178.96 o 
   0  11  11      581.44      826.16    287.85 o 
   1  11  11      423.97     -167.74    271.85 o 
   2  11  11     9575.44     9778.26   1374.99 o 
   3  11  11    22720.28    20722.87   1839.43 o 
   4  11  11     3259.47     3784.58    577.25 o 
   5  11  11      192.41     -514.94    427.41 o 
   6  11  11    10591.97     9294.52    744.97 o 
   7  11  11     3725.43     4213.45   1295.29 o 
   8  11  11      164.52      292.22    518.88 o 
 -13  12  11      107.01     -331.80    396.41 o 
 -12  12  11      125.96      219.03    548.59 o 
 -11  12  11     2865.41     4409.81    576.34 o 
 -10  12  11     1570.45     1597.50    465.51 o 
  -9  12  11     4171.45     5355.54    592.50 o 
  -8  12  11       37.11     -390.18    518.12 o 
  -7  12  11      338.56      168.45    461.52 o 
  -6  12  11     6726.17     6739.94   1449.86 o 
  -5  12  11    17969.77    16076.12   5773.31 o 
  -4  12  11      989.16      489.56    454.99 o 
  -3  12  11     8128.26     6773.63   1044.94 o 
  -2  12  11    42111.96    38819.50  10839.10 o 
  -1  12  11     8926.78     8649.82    925.32 o 
   0  12  11      185.43      172.54    295.25 o 
   1  12  11     9724.97     9229.18   1347.71 o 
   2  12  11    20735.53    20184.27   2002.05 o 
   3  12  11        0.86       47.20    408.60 o 
   4  12  11     2034.74     1773.69    486.54 o 
   5  12  11     4122.74     3561.90    586.48 o 
   6  12  11      368.19      426.82    631.32 o 
   7  12  11     2428.93     3280.91    624.02 o 
 -13  13  11     1381.56     1372.47    518.48 o 
 -12  13  11      616.96      860.21    484.30 o 
 -11  13  11     3668.53     5517.70    645.65 o 
 -10  13  11    10122.37    15469.99    851.45 o 
  -9  13  11     2935.29     3371.48    540.24 o 
  -8  13  11     5582.79     6227.11    613.69 o 
  -7  13  11     9516.24     9572.37   1201.68 o 
  -6  13  11    14710.87    15581.01   2834.41 o 
  -5  13  11      146.17     -234.70    308.30 o 
  -4  13  11     1381.33      613.30    357.78 o 
  -3  13  11       39.39      188.33    311.14 o 
  -2  13  11       67.50     -273.73    301.25 o 
  -1  13  11      203.82      118.18    387.59 o 
   0  13  11      312.25      105.46    301.94 o 
   1  13  11     5667.02     5768.58    932.93 o 
   2  13  11    13242.90    13674.74   1602.17 o 
   3  13  11     5287.20     5974.76   1068.58 o 
   4  13  11      536.79      403.51    447.47 o 
   5  13  11     7103.01     7184.96   1486.87 o 
   6  13  11    14280.03    14070.27    861.00 o 
   7  13  11     2263.14     2958.86    614.15 o 
 -12  14  11      724.41      464.02    460.24 o 
 -11  14  11       25.69     -157.53    406.66 o 
 -10  14  11      163.32      343.13    413.83 o 
  -9  14  11      151.45     -335.43    388.86 o 
  -8  14  11        3.40      -89.29    362.13 o 
  -7  14  11     9591.92    11696.31   2190.02 o 
  -6  14  11     4767.28     4790.78   1508.64 o 
  -5  14  11       76.13     -239.92    333.66 o 
  -4  14  11      106.28      -93.84    346.25 o 
  -3  14  11    19960.87    17936.15   5953.99 o 
  -2  14  11     9106.38     8699.07   2803.93 o 
  -1  14  11    11995.08     8577.32   1912.91 o 
   0  14  11     3131.04     2850.49    539.89 o 
   1  14  11     4530.50     5993.29    994.96 o 
   2  14  11     8872.98     8475.48   1089.48 o 
   3  14  11     4064.53     4581.36    921.80 o 
   4  14  11      772.23      695.46    466.35 o 
   5  14  11      757.12      509.62    511.91 o 
   6  14  11      395.93      869.99    523.39 o 
 -11  15  11     8874.99    12937.69    854.23 o 
 -10  15  11      867.86      641.90    486.06 o 
  -9  15  11     4213.54     4229.30    635.67 o 
  -8  15  11     1010.72      351.59    405.28 o 
  -7  15  11     4300.56     4947.07    626.97 o 
  -6  15  11       64.71      258.17    398.57 o 
  -5  15  11    19256.38    18589.27   5374.92 o 
  -4  15  11     1565.08     1808.85   1125.49 o 
  -3  15  11     2433.78     2177.44    801.12 o 
  -2  15  11       13.31     -108.27    344.05 o 
  -1  15  11     6852.53     6857.81   2577.52 o 
   0  15  11       88.86     -352.77    294.16 o 
   1  15  11    26456.80    23060.12   7297.18 o 
   2  15  11      323.25      459.23    352.90 o 
   3  15  11      184.94      432.90    373.94 o 
   4  15  11       70.16      578.30    453.47 o 
   5  15  11    12698.33    10836.73   1628.37 o 
 -10  16  11      352.65       15.09    463.07 o 
  -9  16  11     5461.16     6905.21    746.54 o 
  -8  16  11       11.19     -583.74    389.16 o 
  -7  16  11    12805.47    14792.15   2564.46 o 
  -6  16  11      271.77      602.95    417.03 o 
  -5  16  11       38.71     -126.57    375.55 o 
  -4  16  11       21.30     -524.94    349.96 o 
  -3  16  11    22417.57    20183.10   7458.28 o 
  -2  16  11     1098.29      726.07    402.70 o 
  -1  16  11     6436.13     5594.01   1989.74 o 
   0  16  11       47.80     -535.49    357.00 o 
   1  16  11     1740.99     1016.47    486.91 o 
   2  16  11      771.04      771.72    454.12 o 
   3  16  11     8525.42     8364.33    639.24 o 
   4  16  11      452.14      536.94    511.03 o 
  -8  17  11      538.36      -70.21    509.41 o 
  -7  17  11     4681.17     5589.73    899.09 o 
  -6  17  11     5535.49     6880.19   2094.24 o 
  -5  17  11     9042.03     8322.11   1994.10 o 
  -4  17  11      310.80      564.80    414.69 o 
  -3  17  11     1020.34      601.95    415.74 o 
  -2  17  11     1206.09     1187.04    462.41 o 
  -1  17  11     2077.31     1340.20    716.22 o 
   0  17  11      203.35     -258.76    476.75 o 
   1  17  11     9393.51     8327.74   2603.65 o 
   2  17  11     1815.34     1671.07    468.59 o 
  -6  18  11     2926.35     3058.05    731.46 o 
  -5  18  11     1656.69     2340.85    570.11 o 
  -4  18  11        8.41     -216.42    420.42 o 
  -3  18  11     3246.84     3695.56    785.88 o 
  -2  18  11    15610.73    13516.74   4286.44 o 
  -1  18  11     3443.46     2118.57    537.71 o 
   0  18  11      693.90      786.06    452.53 o 
 -16   0  12       64.75       95.79    648.74 o 
 -14   0  12     6657.36     9104.06   1053.65 o 
 -12   0  12       51.02       74.02    474.58 o 
 -10   0  12    80861.80    92207.45   2194.38 o 
  -8   0  12      674.85      394.47    222.16 o 
  -6   0  12   109194.76   109465.77  19895.27 o 
  -4   0  12      103.39     -205.67    205.75 o 
  -2   0  12     8149.54     9336.88   4475.84 o 
   0   0  12      518.31       12.78    298.24 o 
   2   0  12    30615.46    37226.07   1362.78 o 
   4   0  12     1581.60     1519.52    600.84 o 
   6   0  12    54015.79    56870.98   1893.96 o 
   8   0  12     1471.83      940.45    670.50 o 
  10   0  12    13867.70    12234.53   1236.52 o 
 -17   1  12       39.29       43.54    644.38 o 
 -16   1  12       77.57       69.37    415.32 o 
 -15   1  12       94.65      445.08    456.99 o 
 -14   1  12    18586.65    27587.48   1926.61 o 
 -13   1  12     1950.50     2473.31    464.88 o 
 -12   1  12       12.83     -264.77    323.56 o 
 -11   1  12     2074.06     2273.91    435.24 o 
 -10   1  12     1033.69      226.39    384.31 o 
  -9   1  12     1485.93     2108.61    283.02 o 
  -8   1  12     1371.42     1133.06    224.22 o 
  -7   1  12    17015.02    14881.41   2120.34 o 
  -6   1  12    25222.10    24589.99   2949.25 o 
  -5   1  12     1514.97     1393.31    342.50 o 
  -4   1  12       58.32     -168.65    153.70 o 
  -3   1  12     4068.97     4914.86   1357.42 o 
  -2   1  12    92929.06    93067.99  23855.40 o 
  -1   1  12     3055.05     2519.11    678.71 o 
   0   1  12      107.80     -105.53    150.50 o 
   1   1  12      528.49      375.81    168.90 o 
   2   1  12    35134.46    46165.07   1074.25 o 
   3   1  12    16168.47    18071.64   1643.61 o 
   4   1  12     2733.62     3191.15    502.63 o 
   5   1  12     2036.68     1842.28    494.07 o 
   6   1  12      386.25       67.09    418.40 o 
   7   1  12     2958.63     3742.64    568.01 o 
   8   1  12     2650.53     2980.11    607.76 o 
   9   1  12     2189.87     2425.51    720.57 o 
  10   1  12     9014.15     9656.26    856.53 o 
 -17   2  12     2888.86     6443.81    931.74 o 
 -16   2  12       72.53     -288.36    443.30 o 
 -15   2  12     3232.38     5992.11    690.10 o 
 -14   2  12     3685.07     7680.62   1480.92 o 
 -13   2  12      629.79      939.01    500.46 o 
 -12   2  12     2491.98     3148.99    622.16 o 
 -11   2  12     2022.56     2392.74    435.70 o 
 -10   2  12    31369.87    37653.34   4831.63 o 
  -9   2  12     1788.57     1401.22    370.78 o 
  -8   2  12     4465.57     4426.41    335.94 o 
  -7   2  12     4435.67     4036.00    321.76 o 
  -6   2  12    23926.05    23017.63   4220.57 o 
  -5   2  12    23047.97    23706.86   4127.56 o 
  -4   2  12     5086.52     5103.51   1146.89 o 
  -3   2  12    30237.70    27780.23   6465.97 o 
  -2   2  12      378.22       36.91    174.08 o 
  -1   2  12    20959.47    21571.36   5210.36 o 
   0   2  12       30.95      -53.59    162.45 o 
   1   2  12    29822.49    28728.04   5524.96 o 
   2   2  12    20225.16    24159.16    845.00 o 
   3   2  12     3679.35     3776.65    489.40 o 
   4   2  12     4690.48     5476.71    558.27 o 
   5   2  12     7282.96     8447.77    672.05 o 
   6   2  12    21112.33    21974.10    895.88 o 
   7   2  12     4422.29     4219.79    591.64 o 
   8   2  12      606.54      640.95    388.69 o 
   9   2  12       29.83     -153.46    547.23 o 
  10   2  12     3462.82     3766.40    548.57 o 
 -16   3  12     2912.59     5998.88   1407.79 o 
 -15   3  12       48.85     -278.42    451.49 o 
 -14   3  12     2445.83     3919.82   1283.09 o 
 -13   3  12     7059.16    10711.33   3021.38 o 
 -12   3  12     1633.26     2712.35    725.51 o 
 -11   3  12     4685.85     6298.58    985.84 o 
 -10   3  12       74.18     -254.03    193.78 o 
  -9   3  12    10855.87     9126.96    904.65 o 
  -8   3  12     1090.95      289.58    259.11 o 
  -7   3  12    39914.73    32380.37   4758.84 o 
  -6   3  12     3598.26     3402.63    832.05 o 
  -5   3  12      303.90      194.12    167.53 o 
  -4   3  12    15399.09    17017.98   3186.17 o 
  -3   3  12    33930.52    35381.34   6714.83 o 
  -2   3  12     9314.65     8741.29   1792.93 o 
  -1   3  12    10794.78     9983.84   1968.89 o 
   0   3  12    37893.53    36407.13   6808.47 o 
   1   3  12     8321.38     8658.53   1593.50 o 
   2   3  12      847.65      901.75    386.12 o 
   3   3  12    41786.00    46183.18   1127.20 o 
   4   3  12     5374.48     5694.00    591.80 o 
   5   3  12     6017.91     7104.61    488.21 o 
   6   3  12      242.42      858.23    339.76 o 
   7   3  12     8028.61     8558.11    876.00 o 
   8   3  12     2587.59     2750.02    481.94 o 
   9   3  12     9611.02     9701.46    635.48 o 
  10   3  12      464.67      316.91    419.72 o 
 -16   4  12      289.73       -2.31    642.96 o 
 -15   4  12     1455.29     3913.35   1132.76 o 
 -14   4  12       14.50     -580.58    415.98 o 
 -13   4  12       71.14     -298.26    302.23 o 
 -12   4  12    11851.61    16216.16   3193.11 o 
 -11   4  12     5039.85     6148.68    957.74 o 
 -10   4  12      826.68      291.85    224.12 o 
  -9   4  12     4023.11     2871.18    751.66 o 
  -8   4  12    23171.80    18972.73   1166.43 o 
  -7   4  12     1183.12      916.75    230.76 o 
  -6   4  12      121.03     -169.58    163.40 o 
  -5   4  12    15828.87    15357.42   2185.70 o 
  -4   4  12    11378.17    11928.45   1866.45 o 
  -3   4  12     1208.65     1299.24    204.78 o 
  -2   4  12        9.07     -226.00    172.52 o 
  -1   4  12     8505.47     9049.92   1319.09 o 
   0   4  12     9873.96    11097.41   1404.14 o 
   1   4  12    30985.04    33052.88   4992.90 o 
   2   4  12       94.86      165.75    335.41 o 
   3   4  12      298.07      338.02    356.44 o 
   4   4  12    23290.90    27937.85    946.24 o 
   5   4  12    24069.88    27358.91    983.64 o 
   6   4  12      724.71     1808.90    501.28 o 
   7   4  12     4987.16     5652.36    625.77 o 
   8   4  12    11321.37    11113.93    626.73 o 
   9   4  12      814.74      883.24    433.21 o 
  10   4  12      413.18      222.03    662.94 o 
 -16   5  12     4692.89    11416.64   3255.35 o 
 -15   5  12     1405.66     2782.72    937.08 o 
 -14   5  12      604.27      800.23    561.56 o 
 -13   5  12     2316.11     2959.03   1095.63 o 
 -12   5  12     4155.39     5226.13   1031.89 o 
 -11   5  12      122.40       47.29    227.17 o 
 -10   5  12      629.01      -31.57    382.02 o 
  -9   5  12       92.69     -286.36    215.25 o 
  -8   5  12     5215.38     4287.63    742.76 o 
  -7   5  12     4298.32     3209.42    573.80 o 
  -6   5  12      782.78      534.53    242.21 o 
  -5   5  12     6123.95     5844.55    704.48 o 
  -4   5  12    54358.73    57028.73   5566.34 o 
  -3   5  12    31796.37    36069.15   3920.53 o 
  -2   5  12     9357.62     9916.57   1034.40 o 
  -1   5  12    23601.11    27078.90   2674.62 o 
   0   5  12    77900.49    83441.85   8309.50 o 
   1   5  12    22394.82    22526.84   2654.62 o 
   2   5  12     3209.56     2633.71    340.81 o 
   3   5  12     5215.99     6189.55    600.32 o 
   4   5  12     6656.95     6739.62    624.16 o 
   5   5  12      124.27      -84.64    390.09 o 
   6   5  12       60.92     -169.74    427.64 o 
   7   5  12       93.60     -269.94    603.02 o 
   8   5  12      440.98       17.14    462.05 o 
   9   5  12     2307.35     1848.25    538.67 o 
  10   5  12     1065.54      726.47    557.14 o 
 -16   6  12      256.33      462.40    557.03 o 
 -15   6  12       64.10     -439.10    504.66 o 
 -14   6  12      902.69     1085.15    755.06 o 
 -13   6  12     8541.61    10278.34   2750.00 o 
 -12   6  12     8026.83     9772.65   1972.66 o 
 -11   6  12     3573.71     3352.23    698.74 o 
 -10   6  12     8059.97     7728.65   1724.17 o 
  -9   6  12    10314.18    10120.13   1404.26 o 
  -8   6  12    15305.17    14068.17   1467.66 o 
  -7   6  12    26435.61    22302.09    611.99 o 
  -6   6  12     9134.72     7455.78    637.88 o 
  -5   6  12     2332.99     1835.26    284.34 o 
  -4   6  12     3441.40     3913.66    456.09 o 
  -3   6  12     6729.61     6749.11    729.61 o 
  -2   6  12      546.08      283.22    198.08 o 
  -1   6  12     6762.48     7121.11    729.61 o 
   0   6  12    15801.49    17355.45   1613.62 o 
   1   6  12      977.98     1191.90    281.84 o 
   2   6  12     3492.33     3457.46    756.23 o 
   3   6  12    36375.97    39323.82   1076.22 o 
   4   6  12    10490.48    11272.70    680.31 o 
   5   6  12     6993.17     7295.23    631.05 o 
   6   6  12     4522.78     4778.32    586.44 o 
   7   6  12     8335.06     7821.64    684.48 o 
   8   6  12     9744.72    10034.45    769.60 o 
   9   6  12     3183.01     2984.26    586.00 o 
 -16   7  12      570.67       85.18   1076.96 o 
 -15   7  12     5760.32    10500.68   3180.05 o 
 -14   7  12      478.99     -167.58    562.88 o 
 -13   7  12        1.67     -397.08    264.72 o 
 -12   7  12      332.70      332.03    277.29 o 
 -11   7  12    13057.74    14571.28   2804.38 o 
 -10   7  12      376.85      340.10    250.64 o 
  -9   7  12     7959.07     8944.18    977.26 o 
  -8   7  12      703.36      474.44    235.57 o 
  -7   7  12     2447.82     2035.20    315.63 o 
  -6   7  12      114.06      181.38    206.67 o 
  -5   7  12    34335.71    32105.90   1610.17 o 
  -4   7  12    18314.98    22238.61   2909.92 o 
  -3   7  12    12819.49    13946.43   1272.18 o 
  -2   7  12     2715.91     3155.55    462.85 o 
  -1   7  12    20923.69    24693.90   2120.34 o 
   0   7  12     3792.90     3783.94    741.03 o 
   1   7  12    21641.29    20602.12   1993.09 o 
   2   7  12     1284.94     1143.46    277.68 o 
   3   7  12     4067.42     4170.99    796.77 o 
   4   7  12      759.52      783.56    468.05 o 
   5   7  12     5268.24     6341.64    645.45 o 
   6   7  12       38.84      -83.93    498.52 o 
   7   7  12    12002.50    13196.82   1238.69 o 
   8   7  12       18.23     -123.73    467.93 o 
   9   7  12      311.99      426.96    487.91 o 
 -15   8  12     1008.19      720.52    967.23 o 
 -14   8  12      236.27     -503.63    335.75 o 
 -13   8  12    10530.54    15359.00   2481.69 o 
 -12   8  12      224.10      -23.15    277.28 o 
 -11   8  12     5994.48     6484.43    992.70 o 
 -10   8  12      422.53       71.52    260.21 o 
  -9   8  12    13533.96    13932.22    706.99 o 
  -8   8  12      582.74      679.98    254.48 o 
  -7   8  12    39263.83    36279.50   2101.30 o 
  -6   8  12       35.00      142.35    218.13 o 
  -5   8  12     1330.69      987.90    221.18 o 
  -4   8  12     3985.45     3563.51    426.36 o 
  -3   8  12    32266.99    36814.72   3732.28 o 
  -2   8  12      523.07      618.30    218.19 o 
  -1   8  12    26043.52    27261.74   2706.59 o 
   0   8  12      485.65      599.05    268.84 o 
   1   8  12      348.61       35.22    259.32 o 
   2   8  12      728.85      359.52    277.94 o 
   3   8  12    32345.89    35623.76   1053.35 o 
   4   8  12      475.83      556.73    426.68 o 
   5   8  12     5424.89     5695.66    614.19 o 
   6   8  12       53.45     -567.49    432.92 o 
   7   8  12     7489.32     7996.85    731.18 o 
   8   8  12      491.43      168.85    477.08 o 
   9   8  12     5699.89     5677.52    733.88 o 
 -15   9  12     5625.76     8538.44   2536.93 o 
 -14   9  12      640.56       59.72    319.45 o 
 -13   9  12        3.08     -241.45    284.64 o 
 -12   9  12     1013.99      845.74    315.61 o 
 -11   9  12    13062.02    16228.71   2195.49 o 
 -10   9  12      427.71      293.42    264.61 o 
  -9   9  12     8135.66     9017.51    844.71 o 
  -8   9  12      384.87      606.18    276.31 o 
  -7   9  12     1355.39      981.16    279.19 o 
  -6   9  12     1009.68     1042.92    270.04 o 
  -5   9  12    15055.54    15436.81   1603.49 o 
  -4   9  12    10481.94    10805.49   1119.84 o 
  -3   9  12    18540.03    15709.19   1687.15 o 
  -2   9  12     3323.44     3646.47    785.59 o 
  -1   9  12     1377.33     1238.83    300.93 o 
   0   9  12    23199.63    24083.89   2958.14 o 
   1   9  12     9033.71     9633.53   1308.04 o 
   2   9  12      315.12      106.11    284.91 o 
   3   9  12       51.12      -88.42    390.09 o 
   4   9  12     4051.34     4714.47    623.86 o 
   5   9  12     5790.38     6384.47    672.44 o 
   6   9  12       25.25     -426.67    487.64 o 
   7   9  12     9437.40     8847.82    789.57 o 
   8   9  12      399.01      147.45    539.51 o 
 -14  10  12     1452.66     1831.40    458.94 o 
 -13  10  12     2243.98     3150.22    644.00 o 
 -12  10  12     5695.96     8183.20    797.90 o 
 -11  10  12     6830.76     9337.89   1198.34 o 
 -10  10  12     2286.28     2568.23    368.52 o 
  -9  10  12     6762.41     7735.44    492.66 o 
  -8  10  12    22579.18    23295.16    719.83 o 
  -7  10  12    19792.97    19949.50   1322.86 o 
  -6  10  12     2210.73     1721.61    373.45 o 
  -5  10  12      201.09      -80.63    296.22 o 
  -4  10  12    17113.68    14147.32   1185.63 o 
  -3  10  12     1055.57      494.91    358.42 o 
  -2  10  12     1208.96      595.22    399.50 o 
  -1  10  12     1521.87     1607.93    317.44 o 
   0  10  12     1777.17     1758.53    351.08 o 
   1  10  12     1998.37     1917.63    448.91 o 
   2  10  12      429.89      -39.44    282.66 o 
   3  10  12     4563.21     4298.48    573.13 o 
   4  10  12    12160.85    12353.71    770.99 o 
   5  10  12     6348.35     7130.53   1301.82 o 
   6  10  12     3312.05     4067.61    672.68 o 
   7  10  12     3518.93     3480.96    616.96 o 
   8  10  12    10766.93    11739.75    855.73 o 
 -14  11  12        2.68     -312.14    584.24 o 
 -13  11  12     3194.82     4167.00    660.96 o 
 -12  11  12     2769.42     3064.81    581.65 o 
 -11  11  12      275.52      592.47    433.57 o 
 -10  11  12      276.46      -41.97    387.50 o 
  -9  11  12      834.75      882.65    397.38 o 
  -8  11  12     1828.85     1857.01    432.05 o 
  -7  11  12    12501.46    11671.43   2451.26 o 
  -6  11  12       81.29     -333.45    308.59 o 
  -5  11  12      316.10       56.49    307.44 o 
  -4  11  12    41897.61    37416.60   8910.31 o 
  -3  11  12    10535.51    10966.36   2483.92 o 
  -2  11  12      737.64      711.00    381.16 o 
  -1  11  12     6992.90     7282.53    779.56 o 
   0  11  12    30471.40    31592.46   2280.20 o 
   1  11  12     1537.09     1242.41    331.74 o 
   2  11  12       39.51       63.35    319.53 o 
   3  11  12     3283.53     2760.43    633.50 o 
   4  11  12    11462.42    11010.62   1425.91 o 
   5  11  12     2060.99     1037.83    502.63 o 
   6  11  12      107.32      -24.55    481.22 o 
   7  11  12      196.44      218.28    572.39 o 
 -13  12  12        3.54     -606.94    404.63 o 
 -12  12  12     4244.07     5934.37    894.73 o 
 -11  12  12     4994.93     6841.88   1732.86 o 
 -10  12  12      428.44     -138.39    383.72 o 
  -9  12  12     1452.91     2015.15    461.31 o 
  -8  12  12    17811.69    20258.82    879.11 o 
  -7  12  12      292.13       44.16    376.11 o 
  -6  12  12       97.91     -239.97    365.73 o 
  -5  12  12    16477.53    15459.93   4262.49 o 
  -4  12  12     2354.88     1528.43    387.56 o 
  -3  12  12    10171.38     7995.40   1380.66 o 
  -2  12  12      633.00      376.37    401.55 o 
  -1  12  12     4700.25     4151.67    986.16 o 
   0  12  12      872.07      590.45    381.42 o 
   1  12  12    15445.33    15517.57   1512.71 o 
   2  12  12       26.98     -181.75    315.84 o 
   3  12  12        9.11      206.23    462.42 o 
   4  12  12    10961.78    11342.03   1419.38 o 
   5  12  12     3997.27     4318.51    640.78 o 
   6  12  12      298.03      729.66    544.59 o 
   7  12  12      971.26      690.15    577.20 o 
 -12  13  12      863.98      836.19    474.75 o 
 -11  13  12     4021.17     6340.50    680.06 o 
 -10  13  12      334.10     -319.01    411.45 o 
  -9  13  12     4719.73     6208.94    905.62 o 
  -8  13  12     3052.81     3094.76    557.28 o 
  -7  13  12    14776.73    16329.15   1952.74 o 
  -6  13  12     3793.22     3215.11    672.68 o 
  -5  13  12     1468.46     1456.15    531.18 o 
  -4  13  12     7742.42     6859.15   1676.26 o 
  -3  13  12     7309.32     6233.52   1384.55 o 
  -2  13  12    11315.41    10892.11   2366.36 o 
  -1  13  12     6025.98     5453.24    933.92 o 
   0  13  12     7677.26     6381.43    632.40 o 
   1  13  12       26.61      -38.06    317.63 o 
   2  13  12     7089.76     6783.12    989.22 o 
   3  13  12     9554.35     9700.42    744.97 o 
   4  13  12      589.48      573.79    478.55 o 
   5  13  12     5443.38     5957.07    938.27 o 
   6  13  12     1073.32     1116.65    580.28 o 
 -11  14  12      852.78     1534.12    534.32 o 
 -10  14  12    17434.90    21048.89    985.12 o 
  -9  14  12       25.85       42.80    429.60 o 
  -8  14  12      730.10      313.57    526.83 o 
  -7  14  12      367.46      -54.80    410.30 o 
  -6  14  12    16813.89    16635.39   3424.36 o 
  -5  14  12     3968.01     3858.11    888.20 o 
  -4  14  12      344.12      -12.22    358.77 o 
  -3  14  12     6043.45     5453.52   1454.21 o 
  -2  14  12      555.39      465.00    385.97 o 
  -1  14  12     8299.18     7489.68   1634.90 o 
   0  14  12     2122.52     1657.41   1138.55 o 
   1  14  12     8964.05     8911.12   1140.85 o 
   2  14  12     5604.83     5715.21    791.58 o 
   3  14  12      479.29      305.97    483.09 o 
   4  14  12     3616.10     3734.53    822.89 o 
   5  14  12     1171.73     1336.30    559.15 o 
 -10  15  12     1521.73     2875.61    554.15 o 
  -9  15  12      379.45      348.31    492.59 o 
  -8  15  12      541.13      596.24    460.19 o 
  -7  15  12      775.70      427.88    424.31 o 
  -6  15  12    12270.85    12838.78   2512.22 o 
  -5  15  12       20.72     -340.99    368.89 o 
  -4  15  12      349.77      339.79    422.33 o 
  -3  15  12      412.62      382.07    609.55 o 
  -2  15  12    41924.89    35410.83  11527.02 o 
  -1  15  12      584.28      289.30    399.39 o 
   0  15  12        9.38     -344.04    422.73 o 
   1  15  12       12.60       69.39    410.99 o 
   2  15  12    14438.78    14762.92   2049.68 o 
   3  15  12     1460.67     1869.43    626.97 o 
   4  15  12      784.64      -21.21    497.73 o 
  -9  16  12        7.27     -199.35    436.38 o 
  -8  16  12      400.26     -153.40    419.23 o 
  -7  16  12       34.50      -37.96    430.98 o 
  -6  16  12    18192.74    18834.33   4769.73 o 
  -5  16  12      866.62     1331.51    471.13 o 
  -4  16  12      390.12     -487.53    379.22 o 
  -3  16  12       29.42     -258.87    363.65 o 
  -2  16  12      203.20      116.93    386.63 o 
  -1  16  12     1077.19      572.45    447.56 o 
   0  16  12       98.29      237.14    426.50 o 
   1  16  12      981.62      966.62    533.61 o 
   2  16  12    13656.16     9963.25   2018.05 o 
  -7  17  12     2540.04     3120.72    585.81 o 
  -6  17  12     5886.80     6198.29   1027.53 o 
  -5  17  12      464.13      220.68    500.70 o 
  -4  17  12      118.11       16.68    399.62 o 
  -3  17  12     3168.57     2719.73    538.68 o 
  -2  17  12    12151.24    10163.27   3557.16 o 
  -1  17  12      555.39      692.89    457.61 o 
   0  17  12      182.10     -280.00    419.63 o 
   1  17  12      402.75      886.06    429.83 o 
 -15   0  13      389.93      679.21    635.67 o 
 -13   0  13    15761.44    23702.78   1301.82 o 
 -11   0  13      317.76      761.94    596.49 o 
  -9   0  13    32721.07    34343.77   1380.19 o 
  -7   0  13    19914.98    20110.42   2227.03 o 
  -5   0  13      391.11       64.47    296.07 o 
  -3   0  13    59032.96    57112.88  22764.50 o 
  -1   0  13    22921.67    20092.28   9217.26 o 
   1   0  13      305.02      367.14    282.30 o 
   3   0  13    48987.69    57032.09   1819.94 o 
   5   0  13    16631.96    16758.26   1206.04 o 
   7   0  13     8235.96     7649.85   1079.77 o 
   9   0  13    15542.68    13836.78   1232.16 o 
 -16   1  13      122.12      193.75    492.59 o 
 -15   1  13     3082.00     7324.77   1192.98 o 
 -14   1  13     2008.02     3068.23    572.54 o 
 -13   1  13      829.49     1258.33    473.85 o 
 -12   1  13     2018.01     2890.70    484.89 o 
 -11   1  13    12384.06    14287.89   1232.16 o 
 -10   1  13     8277.94     8399.70    590.89 o 
  -9   1  13    18317.08    16296.12   1789.46 o 
  -8   1  13     3881.87     2761.50    318.39 o 
  -7   1  13     9132.29     9164.24    841.47 o 
  -6   1  13     4395.30     5169.57    589.47 o 
  -5   1  13    47912.58    53085.71   8824.49 o 
  -4   1  13       28.97       74.15    184.84 o 
  -3   1  13     5223.79     5131.49   1288.29 o 
  -2   1  13      123.21     -269.95    179.97 o 
  -1   1  13    30163.66    27907.08   6941.07 o 
   0   1  13     1179.87      788.76    196.55 o 
   1   1  13    43347.21    36304.84   7763.69 o 
   2   1  13     3573.56     4361.65    525.57 o 
   3   1  13     1961.27     2509.69    483.52 o 
   4   1  13     2591.03     3039.80    515.62 o 
   5   1  13    15761.36    15903.92    797.10 o 
   6   1  13     5291.34     6557.85    657.30 o 
   7   1  13     7531.63     8084.64    711.18 o 
   8   1  13      704.02      813.00    524.91 o 
   9   1  13      600.17     1150.19    562.87 o 
 -16   2  13      838.23     1827.10    526.21 o 
 -14   2  13     4898.15     7538.78    649.52 o 
 -13   2  13     4050.15     7002.35    664.91 o 
 -12   2  13      342.38       58.58    367.93 o 
 -11   2  13      738.25      811.54    579.07 o 
 -10   2  13      914.09      466.48    358.79 o 
  -9   2  13     2028.95     1962.47    347.62 o 
  -8   2  13      314.42     -118.94    200.88 o 
  -7   2  13     7319.28     6834.28    607.70 o 
  -6   2  13    26805.41    24543.96   2944.85 o 
  -5   2  13     2145.95     2551.09    722.70 o 
  -4   2  13     7911.54     8364.72   1948.15 o 
  -3   2  13    14089.92    14507.00   3591.51 o 
  -2   2  13    46256.71    44893.35  10533.20 o 
  -1   2  13    19974.33    17827.19   4323.63 o 
   0   2  13     1191.87     1076.92    312.33 o 
   1   2  13     5119.52     5336.78    973.14 o 
   2   2  13    21190.82    25324.20    881.36 o 
   3   2  13    13569.37    14701.08    750.52 o 
   4   2  13      813.95      894.84    435.58 o 
   5   2  13      297.14     -263.56    408.60 o 
   6   2  13      266.60     -165.96    462.97 o 
   7   2  13      493.66       77.72    467.40 o 
   8   2  13      442.04      662.76    486.40 o 
   9   2  13     3626.80     3330.99    683.39 o 
 -16   3  13      628.36      827.63    542.06 o 
 -15   3  13       11.00     -394.52    613.90 o 
 -14   3  13     4332.02     7041.16   1473.80 o 
 -13   3  13     4007.35     4751.67    590.24 o 
 -12   3  13     4663.88     4813.96    589.96 o 
 -11   3  13     4097.13     4717.32    535.53 o 
 -10   3  13    28818.32    30433.55   4588.18 o 
  -9   3  13     8729.03     8926.22    665.71 o 
  -8   3  13     2402.34     2700.64    466.19 o 
  -7   3  13     9455.83     8174.82   1338.79 o 
  -6   3  13    34929.53    36880.52   5309.34 o 
  -5   3  13     3287.50     3309.31    595.13 o 
  -4   3  13      756.62      642.32    258.29 o 
  -3   3  13     3959.96     4045.31    967.16 o 
  -2   3  13      463.76      137.02    188.51 o 
  -1   3  13     3202.05     3451.41    617.49 o 
   0   3  13      200.25      -83.26    188.72 o 
   1   3  13      965.88      824.88    300.96 o 
   2   3  13    10766.55    12586.73    680.37 o 
   3   3  13     8705.40    10471.89    678.59 o 
   4   3  13     2449.77     3228.05    531.75 o 
   5   3  13     3564.24     4078.03    565.85 o 
   6   3  13    27500.04    28479.99   1067.97 o 
   7   3  13     4700.98     5361.49    666.10 o 
   8   3  13     3171.08     3277.22   1155.97 o 
   9   3  13     3437.77     3138.66    663.97 o 
 -16   4  13       21.54     -667.90    445.26 o 
 -15   4  13     2917.91     5143.12    630.93 o 
 -14   4  13     6536.05    11374.99   2798.10 o 
 -13   4  13      460.66      135.91    345.94 o 
 -12   4  13      170.95      222.87    328.57 o 
 -11   4  13    11875.71    12671.50   1517.14 o 
 -10   4  13      140.05     -377.06    251.37 o 
  -9   4  13    12742.50    12531.96   1843.43 o 
  -8   4  13      686.24      443.47    226.06 o 
  -7   4  13       82.37     -222.94    208.54 o 
  -6   4  13    24470.24    20278.51   3300.89 o 
  -5   4  13    17815.13    20144.52   2960.93 o 
  -4   4  13       63.58     -254.75    169.83 o 
  -3   4  13     8157.32     7776.07    732.13 o 
  -2   4  13    56049.36    55532.25   9085.29 o 
  -1   4  13     6071.33     6128.75    752.24 o 
   0   4  13      486.64      727.69    232.35 o 
   1   4  13     9211.97     9684.55   1691.34 o 
   2   4  13    26681.27    33104.09   1249.58 o 
   3   4  13       72.37     -610.64    407.09 o 
   4   4  13      315.57      430.10    559.48 o 
   5   4  13     7746.88     8598.58    666.53 o 
   6   4  13      146.41      428.75    496.34 o 
   7   4  13     5705.98     5206.50    677.23 o 
   8   4  13       85.48     -285.53    480.25 o 
   9   4  13     2017.17     1019.78    620.35 o 
 -16   5  13        0.88     -101.11    469.21 o 
 -15   5  13     1891.17     3599.15   1521.53 o 
 -14   5  13     1074.37      824.15    559.00 o 
 -13   5  13     2925.49     4097.09   1511.65 o 
 -12   5  13      257.81     -113.49    340.78 o 
 -11   5  13      355.19      128.57    236.92 o 
 -10   5  13    13244.89    12722.72   2387.14 o 
  -9   5  13      616.80       38.31    327.16 o 
  -8   5  13     4836.31     3817.59    392.86 o 
  -7   5  13    20609.22    15954.85    740.40 o 
  -6   5  13    10291.72     7495.95    752.90 o 
  -5   5  13     6070.04     5270.29    591.99 o 
  -4   5  13     6621.90     7452.45    901.18 o 
  -3   5  13    16976.18    17273.79   1745.16 o 
  -2   5  13       34.17     -212.93    184.07 o 
  -1   5  13    26772.98    27700.07   3702.74 o 
   0   5  13     2627.76     2545.53    340.61 o 
   1   5  13     4454.27     4648.58    649.58 o 
   2   5  13     8092.90     9455.58    637.22 o 
   3   5  13     7123.60     7763.69    600.89 o 
   4   5  13     5079.52     4892.39    674.86 o 
   5   5  13       57.09      -19.36    439.09 o 
   6   5  13     6507.71     7223.61   1010.11 o 
   7   5  13     1265.03      968.07    517.00 o 
   8   5  13     1818.91     1229.91    571.74 o 
   9   5  13     4283.90     4031.46    790.24 o 
 -16   6  13     4318.55    10776.60   3590.93 o 
 -15   6  13     1529.77     2744.26    976.67 o 
 -14   6  13     1440.73     1367.66    822.91 o 
 -13   6  13     3410.26     3228.75    511.50 o 
 -12   6  13     3030.75     3880.92    740.75 o 
 -11   6  13     6531.62     7835.16    971.56 o 
 -10   6  13      354.90      103.46    350.19 o 
  -9   6  13    15089.56    14416.47   2549.30 o 
  -8   6  13      292.59     -117.51    231.07 o 
  -7   6  13      238.74       94.10    239.30 o 
  -6   6  13     1701.96      877.17    260.18 o 
  -5   6  13     8320.19     6767.10    677.05 o 
  -4   6  13    28180.67    30080.06   3847.56 o 
  -3   6  13     3491.56     3848.71    529.10 o 
  -2   6  13     1107.12     1139.88    244.46 o 
  -1   6  13      352.50      192.69    207.68 o 
   0   6  13    40361.82    44921.64   4888.59 o 
   1   6  13    12563.23    14070.16   1622.62 o 
   2   6  13      375.21      218.97    387.00 o 
   3   6  13     3389.18     3393.73    507.96 o 
   4   6  13     4596.03     5294.93    612.29 o 
   5   6  13     6172.90     6268.21    686.36 o 
   6   6  13      122.51     -229.29    479.54 o 
   7   6  13     3536.17     3944.21    655.74 o 
   8   6  13      623.32      180.51    500.02 o 
   9   6  13     2073.60     2927.13    643.46 o 
 -15   7  13      354.00      173.32    473.92 o 
 -14   7  13       75.80     -393.00    367.12 o 
 -13   7  13      150.02     -466.72    311.15 o 
 -12   7  13    13917.54    17588.36   3220.73 o 
 -11   7  13      275.17      -56.01    271.03 o 
 -10   7  13      427.72     -138.56    257.46 o 
  -9   7  13       10.67      -19.38    241.08 o 
  -8   7  13    40988.16    36767.04   1048.37 o 
  -7   7  13     1301.02      863.00    259.46 o 
  -6   7  13       16.04     -155.22    217.07 o 
  -5   7  13     4560.37     4269.65    383.23 o 
  -4   7  13    20263.24    19719.49   1062.02 o 
  -3   7  13      499.90      140.38    231.26 o 
  -2   7  13      158.69      -24.99    307.30 o 
  -1   7  13     3199.92     3313.88    402.20 o 
   0   7  13     6189.69     6113.72    667.88 o 
   1   7  13     3538.19     3970.28    622.01 o 
   2   7  13      158.32     -136.34    388.06 o 
   3   7  13     1973.39     1386.85    465.96 o 
   4   7  13    37516.95    40978.16   1197.61 o 
   5   7  13       78.54      -35.68    432.05 o 
   6   7  13       34.17     -312.21    438.73 o 
   7   7  13        6.01      -29.63    514.13 o 
   8   7  13    17883.15    18380.71    994.42 o 
 -15   8  13       73.41      -38.09    546.72 o 
 -14   8  13      662.90      342.00    404.80 o 
 -13   8  13        5.00     -419.01    279.34 o 
 -12   8  13     7814.13    11002.15   1796.07 o 
 -11   8  13     1484.97     1251.67    378.19 o 
 -10   8  13     1322.99      686.49    320.52 o 
  -9   8  13      130.22     -377.19    251.46 o 
  -8   8  13     1374.64      661.21    280.90 o 
  -7   8  13      147.03      -31.67    223.85 o 
  -6   8  13     1215.19      732.84    256.60 o 
  -5   8  13      103.51     -354.30    238.24 o 
  -4   8  13    43287.85    43195.79   2753.49 o 
  -3   8  13       22.79     -215.81    209.10 o 
  -2   8  13      566.66      502.27    221.41 o 
  -1   8  13     1357.99      662.95    473.85 o 
   0   8  13    43974.05    45914.04   5695.00 o 
   1   8  13      471.07      547.34    294.73 o 
   2   8  13      859.67      630.53    434.82 o 
   3   8  13      471.89      508.11    462.41 o 
   4   8  13     8666.00     9939.52    977.46 o 
   5   8  13      653.88      715.11    488.09 o 
   6   8  13        2.84     -630.42    452.97 o 
   7   8  13       58.33      769.65    552.31 o 
   8   8  13     5693.86     5455.72    761.75 o 
 -14   9  13        4.59     -243.75    495.77 o 
 -13   9  13     2143.77     2671.32    683.79 o 
 -12   9  13    12752.30    16938.23   2898.42 o 
 -11   9  13      243.97      734.12    410.89 o 
 -10   9  13     1630.96     2093.80    584.85 o 
  -9   9  13       90.73      123.22    268.55 o 
  -8   9  13    26064.40    27502.83    767.46 o 
  -7   9  13     8788.14     9009.32    590.33 o 
  -6   9  13      541.46      224.90    272.31 o 
  -5   9  13      648.55      632.09    243.68 o 
  -4   9  13     3958.85     3498.90    385.14 o 
  -3   9  13    10766.16     9894.17    601.59 o 
  -2   9  13      244.95      278.35    277.09 o 
  -1   9  13     6500.54     6395.18    942.93 o 
   0   9  13     4534.40     4714.70    781.84 o 
   1   9  13     2145.72     2138.92    404.60 o 
   2   9  13      293.32      204.21    587.78 o 
   3   9  13     1832.37     1495.51    499.54 o 
   4   9  13    27503.11    28175.50   1850.42 o 
   5   9  13      361.65      617.06    474.22 o 
   6   9  13      480.74      204.56    525.13 o 
   7   9  13       42.30       -9.53    526.90 o 
 -14  10  13     2634.46     4529.78    803.94 o 
 -13  10  13      539.32     -312.07    321.93 o 
 -12  10  13     1425.10     2023.31    572.93 o 
 -11  10  13     8015.66    10597.59   2471.19 o 
 -10  10  13      623.87      480.12    311.93 o 
  -9  10  13    13966.11    16948.50    961.26 o 
  -8  10  13      702.82      309.45    311.15 o 
  -7  10  13     4377.05     4653.38    425.39 o 
  -6  10  13     2319.04     1761.27    381.27 o 
  -5  10  13    15111.81    13227.94    801.12 o 
  -4  10  13     9368.87     8386.37    942.63 o 
  -3  10  13     2698.79     1825.99    432.49 o 
  -2  10  13     2521.69     2107.83    432.15 o 
  -1  10  13     3589.60     3064.36    619.65 o 
   0  10  13     4829.11     4352.22    435.58 o 
   1  10  13     9609.08     8499.71    966.91 o 
   2  10  13     2404.08     2430.14    523.77 o 
   3  10  13      835.12      338.10    463.15 o 
   4  10  13      964.71     1276.64    498.85 o 
   5  10  13    13719.53    13192.96    833.90 o 
   6  10  13        5.24       96.03    500.81 o 
   7  10  13     6737.36     7515.68    818.50 o 
 -13  11  13     3136.30     4556.22    974.37 o 
 -12  11  13      556.36      184.82    462.05 o 
 -11  11  13     1506.25     1480.66    489.48 o 
 -10  11  13     9881.97    11961.51    776.05 o 
  -9  11  13     1577.84     1514.45    459.89 o 
  -8  11  13      743.50      663.91    403.17 o 
  -7  11  13    21102.33    22251.61   4068.74 o 
  -6  11  13     8177.95     7428.87   1203.86 o 
  -5  11  13     2229.83     2333.73    465.39 o 
  -4  11  13      285.55      142.97    282.93 o 
  -3  11  13    12870.24    11810.53   1155.97 o 
  -2  11  13       49.34     -448.77    385.57 o 
  -1  11  13     4626.25     3482.88    517.19 o 
   0  11  13      162.79      165.37    307.78 o 
   1  11  13     3290.37     3393.40    661.29 o 
   2  11  13     3702.48     3523.84    584.85 o 
   3  11  13    11150.26    11715.18   1443.33 o 
   4  11  13       36.79        3.69    485.97 o 
   5  11  13      361.90      462.29    492.56 o 
   6  11  13     8756.33     7687.36    814.31 o 
 -13  12  13       59.85     -224.96    432.70 o 
 -12  12  13       18.64     -309.20    444.86 o 
 -11  12  13     3905.77     6544.20   1203.86 o 
 -10  12  13       94.76     -505.58    500.70 o 
  -9  12  13     3526.62     4635.20    617.35 o 
  -8  12  13       83.36       59.48    389.07 o 
  -7  12  13      539.90      133.65    372.54 o 
  -6  12  13    10987.76     9722.70   2525.28 o 
  -5  12  13     9848.84     9119.42   1684.97 o 
  -4  12  13     1306.21     1010.63    431.04 o 
  -3  12  13     9521.70     7745.54    820.72 o 
  -2  12  13    18757.81    15943.47   2747.33 o 
  -1  12  13     8720.18     8314.39    669.48 o 
   0  12  13       34.03     -169.60    310.08 o 
   1  12  13    16710.24    15941.26   1804.48 o 
   2  12  13     8880.02     8493.95   1101.54 o 
   3  12  13      682.65     1393.09   1051.47 o 
   4  12  13      961.23     1240.36    544.51 o 
   5  12  13     6426.47     6158.78    855.55 o 
   6  12  13       18.33      752.98    591.08 o 
 -12  13  13     1908.21     2069.90   1188.62 o 
 -11  13  13     6269.43     7862.75   1876.54 o 
 -10  13  13     9770.04    12192.19   1264.82 o 
  -9  13  13     2827.55     3815.36    589.48 o 
  -8  13  13     3353.15     2790.12    517.76 o 
  -7  13  13     8927.57     9591.11   1007.93 o 
  -6  13  13     9984.59     9417.77   1563.06 o 
  -5  13  13     4107.86     3229.96    700.98 o 
  -4  13  13      108.73      -39.48    370.76 o 
  -3  13  13      152.21       64.84    642.20 o 
  -2  13  13       29.19     -295.25    411.99 o 
  -1  13  13      454.46      360.40    447.94 o 
   0  13  13      953.98      666.04    440.12 o 
   1  13  13     4904.47     4548.08    810.31 o 
   2  13  13     6441.25     6687.49   2240.10 o 
   3  13  13     1380.27     1221.75    549.23 o 
   4  13  13     2456.27     2377.07    633.11 o 
   5  13  13     7186.59     7310.76    846.84 o 
 -11  14  13      163.13     -351.73    492.05 o 
 -10  14  13      205.82     -148.08    455.44 o 
  -9  14  13     2135.98     2783.43    561.10 o 
  -8  14  13      883.86      405.39    459.30 o 
  -7  14  13     6499.45     6386.30    677.23 o 
  -6  14  13     5504.85     5786.95    851.19 o 
  -5  14  13      350.13      -49.91    395.37 o 
  -4  14  13     1514.05     1327.67    453.75 o 
  -3  14  13    14396.25    12466.28   2020.22 o 
  -2  14  13    14333.30    12432.32   2621.06 o 
  -1  14  13    12106.18     9770.35   1121.14 o 
   0  14  13     2544.76     2218.20    572.02 o 
   1  14  13     4432.90     4806.14    714.04 o 
   2  14  13     6710.85     6534.48   1003.58 o 
   3  14  13    12757.32    12282.83   2671.13 o 
   4  14  13      274.96      204.59    546.15 o 
 -10  15  13      260.97      375.47    460.89 o 
  -9  15  13     6656.16     7395.54    757.84 o 
  -8  15  13      290.01      156.60    459.33 o 
  -7  15  13      596.40      569.18    455.85 o 
  -6  15  13       40.98      168.90    439.29 o 
  -5  15  13    19130.24    16644.01   3679.07 o 
  -4  15  13      597.69      826.55    707.51 o 
  -3  15  13     1307.77      665.10    416.11 o 
  -2  15  13       62.56       24.56    401.61 o 
  -1  15  13     7381.15     6914.43   1114.58 o 
   0  15  13      268.58      -33.31    444.46 o 
   1  15  13    13055.34    10901.00   1715.45 o 
   2  15  13      773.14     1262.64    740.17 o 
   3  15  13     1072.06     1358.54    957.86 o 
  -8  16  13      328.31      214.41    486.06 o 
  -7  16  13     4274.32     4643.73    665.95 o 
  -6  16  13      457.82      205.81    477.89 o 
  -5  16  13       23.47     -229.71    395.36 o 
  -4  16  13      172.91      469.15    454.94 o 
  -3  16  13     8313.46     6828.00   1837.36 o 
  -2  16  13      461.08      -74.14    420.43 o 
  -1  16  13     9640.35     8586.60   1232.16 o 
   0  16  13       54.18     -358.81    363.17 o 
   1  16  13      527.71      223.77    454.66 o 
  -5  17  13     8670.95     8847.94    804.96 o 
  -4  17  13       94.42       16.81    442.82 o 
  -3  17  13      677.45      706.36    472.83 o 
  -2  17  13      513.40      566.50    475.64 o 
 -16   0  14      629.94      478.93    679.21 o 
 -12   0  14     1349.41     1924.44    622.61 o 
 -10   0  14    31419.52    35218.91   1475.98 o 
  -8   0  14      286.47      314.44    285.18 o 
  -6   0  14    42072.05    45998.51   8816.70 o 
  -4   0  14     4412.39     5425.87   1565.24 o 
  -2   0  14     2023.80     1514.86    859.90 o 
   0   0  14     2894.05     3622.83   1876.54 o 
   2   0  14    35822.84    41758.51   1602.24 o 
   4   0  14     3802.48     4310.39    796.77 o 
   6   0  14    41367.16    43935.48   1867.83 o 
   8   0  14       55.61     -169.80    727.11 o 
 -16   1  14       91.66      281.93    466.41 o 
 -15   1  14      294.65      -14.10    465.80 o 
 -13   1  14     2648.62     4373.00    626.46 o 
 -12   1  14     2016.32     2935.26    517.19 o 
 -11   1  14      972.14     1069.29    411.00 o 
 -10   1  14      731.91      763.94    407.85 o 
  -9   1  14     1575.69      976.59    378.64 o 
  -8   1  14     6616.86     6670.80    406.76 o 
  -7   1  14     3734.12     3845.57    323.64 o 
  -6   1  14    19018.49    20631.40   1687.98 o 
  -5   1  14      112.68      -12.84    202.98 o 
  -4   1  14     3065.74     4181.80    803.77 o 
  -3   1  14     3980.83     4659.74   1062.68 o 
  -2   1  14    54126.70    52220.04  11560.69 o 
  -1   1  14      419.84      208.39    203.60 o 
   0   1  14      485.19       65.49    215.50 o 
   1   1  14       65.35     -146.61    347.24 o 
   2   1  14    27636.22    34543.37   1502.10 o 
   3   1  14     3573.95     4039.18    740.17 o 
   4   1  14     1023.38      709.65    458.53 o 
   5   1  14     1747.03     1218.76    475.59 o 
   6   1  14       41.65      227.90    478.67 o 
   7   1  14     1760.10     1644.49    560.22 o 
   8   1  14      165.15     -535.99    528.13 o 
   9   1  14      316.63        8.14    581.25 o 
 -16   2  14      160.36      214.58    453.16 o 
 -15   2  14     1085.75     2890.78    584.52 o 
 -14   2  14     2139.36     3324.57    591.93 o 
 -13   2  14       94.44       -9.33    417.09 o 
 -12   2  14      252.13      139.09    375.56 o 
 -11   2  14      992.49     1207.91    436.65 o 
 -10   2  14    16477.53    18044.51   1824.30 o 
  -9   2  14     9012.26     8994.59    903.44 o 
  -8   2  14     4098.73     4138.48    353.90 o 
  -7   2  14       98.02       95.41    234.78 o 
  -6   2  14    14490.66    15727.98   2290.02 o 
  -5   2  14    21957.80    20987.13   3394.18 o 
  -4   2  14     5400.33     5286.75    776.12 o 
  -3   2  14     4996.30     4590.10   1128.67 o 
  -2   2  14       17.10       68.71    193.36 o 
  -1   2  14    11208.73    12197.59   2598.58 o 
   0   2  14      374.99        5.25    189.84 o 
   1   2  14     8294.72    10598.81    660.63 o 
   2   2  14     8311.45     8902.45    675.14 o 
   3   2  14     2724.86     3432.64    524.86 o 
   4   2  14     1984.45     1696.91    519.86 o 
   5   2  14     3523.90     4066.01    613.69 o 
   6   2  14    12268.72    12646.05    788.92 o 
   7   2  14     2497.57     2001.88    575.10 o 
   8   2  14     1474.38     1196.52    595.24 o 
 -16   3  14     2236.70     4328.81    681.88 o 
 -15   3  14      605.37      989.66    724.93 o 
 -14   3  14     2200.95     3041.11    548.09 o 
 -13   3  14     9681.99    12071.24    752.70 o 
 -12   3  14     2484.71     3375.80    531.18 o 
 -11   3  14     3057.58     4044.83    524.91 o 
 -10   3  14       37.78     -491.80    327.87 o 
  -9   3  14    11304.37    11686.11   1037.56 o 
  -8   3  14        7.61     -196.69    229.61 o 
  -7   3  14    15046.09    14256.99   1504.28 o 
  -6   3  14      882.94      493.04    211.37 o 
  -5   3  14      712.41      814.94    226.31 o 
  -4   3  14    18862.88    21044.41   4796.22 o 
  -3   3  14     9226.82     9838.91   1796.07 o 
  -2   3  14     2347.67     2423.37    566.85 o 
  -1   3  14    17780.08    15115.36   2915.94 o 
   0   3  14    28102.67    24247.91   4401.56 o 
   1   3  14      317.56      -84.72    381.73 o 
   2   3  14      716.54     1294.96    445.31 o 
   3   3  14    21613.98    24861.41    944.92 o 
   4   3  14     4393.52     4841.67    620.78 o 
   5   3  14     4977.79     5536.91    672.44 o 
   6   3  14      552.97     -156.03    467.80 o 
   7   3  14    10823.81    10132.56    804.08 o 
   8   3  14      795.35       61.30    698.81 o 
 -16   4  14      543.72      523.61    524.86 o 
 -15   4  14      576.87      404.81    441.14 o 
 -14   4  14      604.48      692.22    487.91 o 
 -13   4  14       57.99     -613.90    409.27 o 
 -12   4  14    10258.63    13051.08   2612.36 o 
 -11   4  14     1360.49     1116.95    410.93 o 
 -10   4  14       30.24     -228.82    254.36 o 
  -9   4  14    12543.78    10067.63   1388.81 o 
  -8   4  14    22013.83    19682.45   2068.11 o 
  -7   4  14     1446.40      829.12    345.25 o 
  -6   4  14        9.92     -342.27    228.18 o 
  -5   4  14    24996.10    26776.07   4752.85 o 
  -4   4  14    14337.64    14273.13   2207.69 o 
  -3   4  14     3608.73     3828.19    740.93 o 
  -2   4  14      658.03      601.57    213.55 o 
  -1   4  14    15525.97    16022.01   2631.89 o 
   0   4  14     3736.74     4835.74    772.14 o 
   1   4  14     6168.03     7476.21    627.49 o 
   2   4  14       85.22     -443.83    420.83 o 
   3   4  14      512.92      277.84    433.80 o 
   4   4  14    17634.74    20112.31    913.81 o 
   5   4  14     2123.48     2075.77    535.67 o 
   6   4  14       10.34     -342.51    499.43 o 
   7   4  14     4444.75     5206.17    714.13 o 
   8   4  14     9875.44    10285.95   1489.04 o 
 -16   5  14     3151.66     6266.34    730.80 o 
 -15   5  14      956.98      992.85    500.57 o 
 -14   5  14      131.60       62.16    589.96 o 
 -13   5  14     3357.38     3948.28    571.42 o 
 -12   5  14     1039.84      452.83    393.58 o 
 -11   5  14      250.08      351.11    285.30 o 
 -10   5  14       75.30     -368.92    273.73 o 
  -9   5  14     1148.65      619.61    325.63 o 
  -8   5  14     3618.87     3120.90    371.29 o 
  -7   5  14       84.07     -274.27    229.35 o 
  -6   5  14     1713.50      591.76    259.62 o 
  -5   5  14     4628.61     3669.69    856.74 o 
  -4   5  14    28738.48    30193.27   4028.27 o 
  -3   5  14    16598.23    17039.91   2152.39 o 
  -2   5  14     1665.69     1705.33    284.05 o 
  -1   5  14    10588.23    10331.36   1252.62 o 
   0   5  14    42445.21    40612.31   5927.72 o 
   1   5  14     4437.24     5661.57    575.69 o 
   2   5  14      193.61     -143.99    424.53 o 
   3   5  14     7949.88     9431.58    704.03 o 
   4   5  14     3181.23     4137.82    896.91 o 
   5   5  14       72.73      239.68    461.03 o 
   6   5  14      130.39      161.94    942.63 o 
   7   5  14      314.32      274.95    511.08 o 
   8   5  14      984.02      655.79    601.88 o 
 -15   6  14      271.41     -124.39    420.13 o 
 -14   6  14     1115.33     1933.73    510.10 o 
 -13   6  14     3769.16     3982.82    898.74 o 
 -12   6  14     7966.32     9769.91   1641.90 o 
 -11   6  14     1309.99     1379.85    325.43 o 
 -10   6  14     2273.01     1877.91    679.69 o 
  -9   6  14     4940.01     4272.66   1010.15 o 
  -8   6  14     9746.31     9533.37    903.70 o 
  -7   6  14    15672.24    13888.61    576.84 o 
  -6   6  14      346.54      -14.53    249.23 o 
  -5   6  14     1550.80     1017.35    305.14 o 
  -4   6  14     1486.86     1785.44    258.85 o 
  -3   6  14    21415.05    22137.04   2784.45 o 
  -2   6  14      446.98      599.14    218.93 o 
  -1   6  14     2501.84     2874.52    490.18 o 
   0   6  14     2558.51     3099.31    402.83 o 
   1   6  14      401.78      699.80    461.52 o 
   2   6  14     4513.61     4923.73    764.11 o 
   3   6  14     9109.58     9597.15    705.95 o 
   4   6  14    14720.38    14983.94   1391.08 o 
   5   6  14     1963.41     2571.47    679.21 o 
   6   6  14     2228.91     2479.76    585.62 o 
   7   6  14     4872.69     4594.25    674.29 o 
   8   6  14     4490.64     3804.00    723.47 o 
 -15   7  14     6310.07    13892.13   4028.68 o 
 -14   7  14      162.16     -514.05    342.70 o 
 -13   7  14        1.39     -486.91    445.21 o 
 -12   7  14       31.02     -330.25    281.59 o 
 -11   7  14    16513.62    19208.01   4619.73 o 
 -10   7  14       84.13      -99.29    269.45 o 
  -9   7  14     3433.87     3421.49    657.65 o 
  -8   7  14     2056.53     1792.20    387.53 o 
  -7   7  14     5175.44     4483.13    479.94 o 
  -6   7  14      413.25       36.61    256.15 o 
  -5   7  14    12853.44    10395.41    539.19 o 
  -4   7  14     6012.98     6228.29    431.74 o 
  -3   7  14     3636.12     4020.20    603.74 o 
  -2   7  14     2093.60     2309.88    319.25 o 
  -1   7  14     7569.13     8141.62    987.90 o 
   0   7  14     9371.29    10954.86   1141.76 o 
   1   7  14    42842.44    48415.18   4375.70 o 
   2   7  14     1318.05     1593.33    600.84 o 
   3   7  14      630.23      342.44    430.88 o 
   4   7  14     1267.46      990.98    592.13 o 
   5   7  14    12260.14    13595.56   1192.98 o 
   6   7  14     1230.74     1342.37    569.53 o 
   7   7  14     6346.85     7655.25    781.70 o 
 -14   8  14       26.88     -480.21    415.79 o 
 -13   8  14     5654.53     7249.83    978.90 o 
 -12   8  14      236.85      -96.91    318.31 o 
 -11   8  14     4316.47     5019.59    970.70 o 
 -10   8  14       34.06       64.30    394.31 o 
  -9   8  14     2016.52     1518.64    342.37 o 
  -8   8  14      618.61      247.36    278.94 o 
  -7   8  14    24475.22    21521.98   1397.60 o 
  -6   8  14      123.81      -44.63    242.53 o 
  -5   8  14      320.87       42.08    268.44 o 
  -4   8  14     2002.48     1502.03    325.26 o 
  -3   8  14    26195.98    23909.87   2365.91 o 
  -2   8  14      596.51      422.68    236.14 o 
  -1   8  14     9650.21     8728.04   1604.65 o 
   0   8  14      214.93      246.01    291.99 o 
   1   8  14     6693.08     6097.75    885.11 o 
   2   8  14      677.86      609.55    467.96 o 
   3   8  14    15985.54    16311.23    855.46 o 
   4   8  14       20.81       14.92    445.66 o 
   5   8  14     9946.67     9701.21    798.56 o 
   6   8  14       67.35      581.08    547.98 o 
   7   8  14     2702.58     2197.35    620.08 o 
 -14   9  14      186.94     -552.88    368.59 o 
 -13   9  14      414.94       93.11    401.57 o 
 -12   9  14      819.80      362.40    366.61 o 
 -11   9  14    12341.01    15934.89   3252.01 o 
 -10   9  14      421.16      175.15    317.41 o 
  -9   9  14     3057.67     2582.19    587.96 o 
  -8   9  14     1387.26      710.73    300.27 o 
  -7   9  14      172.57      -38.47    266.54 o 
  -6   9  14      674.48      319.16    299.97 o 
  -5   9  14     3677.91     3015.36    375.91 o 
  -4   9  14     8521.38     7682.47    478.28 o 
  -3   9  14     5402.46     4796.61    414.01 o 
  -2   9  14      333.08     -230.88    367.91 o 
  -1   9  14     2603.62     2081.39    431.99 o 
   0   9  14    11357.54    10528.37   1509.45 o 
   1   9  14    11931.75    12314.30   2000.82 o 
   2   9  14      577.36      178.83    464.61 o 
   3   9  14      273.36      474.74    484.01 o 
   4   9  14      410.38      548.54    480.98 o 
   5   9  14     9580.51    11044.02    828.74 o 
   6   9  14      121.77      302.71    524.27 o 
 -13  10  14     1502.78      710.47    451.84 o 
 -12  10  14     8015.93    11600.23   2823.48 o 
 -11  10  14     4208.57     4444.77    829.06 o 
 -10  10  14     1313.78     1277.62    363.40 o 
  -9  10  14     5145.21     5485.41    536.85 o 
  -8  10  14    25855.33    24384.79    763.34 o 
  -7  10  14    12280.29    11453.41    565.49 o 
  -6  10  14       19.98     -274.84    262.23 o 
  -5  10  14     1303.89     1267.49    457.16 o 
  -4  10  14     5092.80     4987.12    586.00 o 
  -3  10  14     1820.76     1343.70    423.11 o 
  -2  10  14       33.92       -1.12    355.98 o 
  -1  10  14       84.81       -4.32    326.93 o 
   0  10  14      950.29      256.11    347.03 o 
   1  10  14      340.30      152.84    320.28 o 
   2  10  14     2371.59     3185.82    594.39 o 
   3  10  14     3405.82     2771.68    600.25 o 
   4  10  14    27216.18    27244.83   3520.15 o 
   5  10  14     4035.49     3934.07    703.07 o 
   6  10  14     1833.45     3063.04    641.24 o 
 -13  11  14     3385.54     3878.61    880.33 o 
 -12  11  14     1097.68     1426.33    511.59 o 
 -11  11  14      613.24      704.61    465.51 o 
 -10  11  14     1137.21      885.89    489.71 o 
  -9  11  14     1579.61     1472.62    487.87 o 
  -8  11  14     4868.44     5170.14    608.04 o 
  -7  11  14     2868.57     2370.51    474.11 o 
  -6  11  14      449.80       92.54    361.90 o 
  -5  11  14      231.60      -93.60    349.38 o 
  -4  11  14    30258.98    27371.75   1926.61 o 
  -3  11  14     4109.79     4123.96    538.74 o 
  -2  11  14      197.25     -318.34    399.66 o 
  -1  11  14     8067.84     7259.10    650.49 o 
   0  11  14    32039.45    31648.38   3745.67 o 
   1  11  14     1039.94     1099.40    368.88 o 
   2  11  14       56.59      432.52    469.13 o 
   3  11  14     6182.35     5970.28   1114.61 o 
   4  11  14     6564.41     7463.85    772.68 o 
   5  11  14      957.80     1234.90    546.15 o 
 -12  12  14     4880.71     6936.75   1319.24 o 
 -11  12  14     1392.38     1576.45    526.02 o 
 -10  12  14     1062.64      988.31    473.35 o 
  -9  12  14     4180.11     5075.30    637.58 o 
  -8  12  14    13556.69    13623.60   1573.94 o 
  -7  12  14       56.01     -325.82    400.22 o 
  -6  12  14      817.67      666.25    407.21 o 
  -5  12  14    17331.75    16276.87   1347.54 o 
  -4  12  14     3867.73     3891.60    555.37 o 
  -3  12  14     1703.98     2269.50    484.83 o 
  -2  12  14      440.25       44.89    411.68 o 
  -1  12  14     4890.63     4480.95    566.08 o 
   0  12  14      819.58      857.08    489.82 o 
   1  12  14     8371.68     7411.96    560.05 o 
   2  12  14      135.36     -294.23    484.77 o 
   3  12  14      135.84      433.77    526.86 o 
   4  12  14     9905.14    10604.42   1327.95 o 
 -11  13  14     4867.57     6805.53    719.53 o 
 -10  13  14      265.47      178.27    454.10 o 
  -9  13  14     4081.05     5258.58   1016.64 o 
  -8  13  14      359.45      121.69    421.42 o 
  -7  13  14     3398.66     3889.34    569.68 o 
  -6  13  14     5220.15     4281.60    582.66 o 
  -5  13  14       60.50      -30.01    394.20 o 
  -4  13  14     4252.21     2650.15    490.56 o 
  -3  13  14     2294.09     2112.90    418.52 o 
  -2  13  14    10574.21     9089.50    749.09 o 
  -1  13  14     6384.30     6242.03   1140.73 o 
   0  13  14     7140.92     5653.36    635.86 o 
   1  13  14     1134.77     1328.45    472.74 o 
   2  13  14     9028.40     8832.31   1602.25 o 
   3  13  14     9692.45     9906.22   1506.46 o 
   4  13  14     4122.38     3882.02    689.31 o 
 -10  14  14    12650.93    16687.06   2098.59 o 
  -9  14  14      662.34      384.20    474.22 o 
  -8  14  14      214.45      192.60    470.22 o 
  -7  14  14      914.79     1307.00    506.44 o 
  -6  14  14     7397.00     8501.10   1408.49 o 
  -5  14  14     4081.13     4280.35   1580.48 o 
  -4  14  14     3531.04     3102.41    545.94 o 
  -3  14  14     8185.67     6604.35    681.78 o 
  -2  14  14      281.38      287.12    449.76 o 
  -1  14  14     9165.45     8271.84    944.80 o 
   0  14  14      402.66      342.28    456.93 o 
   1  14  14     3637.04     2778.24    574.51 o 
   2  14  14     5680.79     5324.85   1027.53 o 
  -9  15  14       18.18     -125.01    471.01 o 
  -8  15  14     2275.57     2088.07    560.44 o 
  -7  15  14      985.94     1356.34    526.86 o 
  -6  15  14     9029.19     9224.37   1658.85 o 
  -5  15  14       25.64      223.37    537.71 o 
  -4  15  14        4.30      143.12    397.52 o 
  -3  15  14       15.69      391.31    433.10 o 
  -2  15  14    28080.92    22622.44   5475.06 o 
  -1  15  14     1292.07     1292.19    523.27 o 
   0  15  14     1124.71      307.12    459.30 o 
   1  15  14      803.08      485.04    491.60 o 
  -6  16  14    11491.36    11353.39   2170.43 o 
  -5  16  14      627.49      628.52    452.35 o 
  -4  16  14     1173.23      126.76    453.81 o 
  -3  16  14       12.62      341.29    438.51 o 
  -2  16  14        3.52     -264.89    411.12 o 
  -1  16  14      771.93     1306.22    478.83 o 
 -15   0  15      239.78      413.62    696.63 o 
 -11   0  15       44.34      448.45    596.49 o 
  -9   0  15    16727.07    19448.99   1201.68 o 
  -7   0  15     5136.00     4909.11    462.24 o 
  -5   0  15      824.33      815.23    331.43 o 
  -3   0  15     4434.07     3952.34   1793.82 o 
  -1   0  15    24862.72    23142.09  10212.13 o 
   1   0  15       40.57      -13.06    605.20 o 
   3   0  15    40135.51    42011.04   1719.80 o 
   5   0  15     9534.20     8947.32   1084.13 o 
   7   0  15     4522.73     4471.48   1031.88 o 
 -16   1  15      411.30     1003.87    563.53 o 
 -15   1  15       97.15      648.44    814.18 o 
 -14   1  15     1055.44     3063.25   1127.67 o 
 -13   1  15      556.77     1367.45    524.73 o 
 -12   1  15      224.30      317.68    441.78 o 
 -11   1  15     2473.40     3418.13    532.66 o 
 -10   1  15     8622.34     8995.88    649.52 o 
  -9   1  15    13240.21    15044.24    775.54 o 
  -8   1  15     4790.37     4181.30    398.54 o 
  -7   1  15     1811.13     1449.10    256.56 o 
  -6   1  15      708.36     1090.10    250.44 o 
  -5   1  15    28477.36    32091.82   4860.32 o 
  -4   1  15      187.79       74.14    219.86 o 
  -3   1  15     3310.72     2709.67    651.06 o 
  -2   1  15     1263.18      590.42    273.86 o 
  -1   1  15    11640.03    10473.34   2303.21 o 
   0   1  15      282.15     -136.21    217.19 o 
   1   1  15     9339.45    10744.58    707.92 o 
   2   1  15     1531.44     1533.57    646.56 o 
   3   1  15     2828.35     2960.24    541.43 o 
   4   1  15     3136.51     3583.24    607.57 o 
   5   1  15     5139.53     5907.82    706.81 o 
   6   1  15     4768.03     5960.85   1219.10 o 
   7   1  15    15639.42    14881.41    927.36 o 
   8   1  15      530.15      468.95    642.20 o 
 -16   2  15      189.35      -33.18    506.38 o 
 -15   2  15     1086.18     1826.47    548.01 o 
 -14   2  15     2561.11     4755.89    623.86 o 
 -13   2  15     4939.85     6806.72    672.56 o 
 -12   2  15      158.06      856.97    424.73 o 
 -11   2  15     3004.91     4170.76    543.33 o 
 -10   2  15      133.06      173.78    376.68 o 
  -9   2  15      528.60      234.19    441.92 o 
  -8   2  15     2186.02     2117.17    274.63 o 
  -7   2  15     2226.86     2638.64    342.50 o 
  -6   2  15    12263.33    12769.08   1513.27 o 
  -5   2  15      158.29     -139.62    219.24 o 
  -4   2  15     4091.42     5305.65   1002.35 o 
  -3   2  15    11057.76     9824.02   2005.34 o 
  -2   2  15    14527.88    14484.78   3188.05 o 
  -1   2  15    12837.37    11273.29   2636.29 o 
   0   2  15     1043.60     1072.10    565.70 o 
   1   2  15     1942.58     2376.71    484.83 o 
   2   2  15    15942.52    18827.11    861.00 o 
   3   2  15     9807.94    10859.71    770.84 o 
   4   2  15      567.88      289.54    471.04 o 
   5   2  15       49.42     -499.31   1068.89 o 
   6   2  15       55.17     -126.74   1125.49 o 
   7   2  15     1518.62     1349.93    559.15 o 
 -15   3  15       34.81      155.60    457.12 o 
 -14   3  15     2877.98     4565.08    654.44 o 
 -13   3  15     1229.00     1118.17    503.92 o 
 -12   3  15     3193.75     4598.74    635.67 o 
 -11   3  15      736.41      981.06    430.56 o 
 -10   3  15    18627.34    21429.77    871.25 o 
  -9   3  15     4858.77     4808.87    400.00 o 
  -8   3  15       31.63       -6.15    264.23 o 
  -7   3  15    21747.84    19818.93   2246.38 o 
  -6   3  15    22219.26    18505.51   3397.13 o 
  -5   3  15     1158.38     1004.76    341.87 o 
  -4   3  15     1854.56     1626.00    297.25 o 
  -3   3  15     3749.62     3804.67    837.70 o 
  -2   3  15      752.84      470.55    234.62 o 
  -1   3  15      114.79      -61.50    217.20 o 
   0   3  15    10061.08    10808.64   2869.85 o 
   1   3  15      190.92       87.67    408.60 o 
   2   3  15    13920.91    16577.21    823.03 o 
   3   3  15     2727.35     3074.51    574.17 o 
   4   3  15     3399.53     4197.37    634.59 o 
   5   3  15     7119.30     7279.35    780.17 o 
   6   3  15    12257.06    11913.86    821.99 o 
   7   3  15     1871.54     2195.22    626.51 o 
 -14   4  15     3514.76     4208.23    611.14 o 
 -13   4  15      296.87      169.80    440.25 o 
 -12   4  15     2467.07     2258.51    494.07 o 
 -11   4  15    13241.54    12958.53    758.52 o 
 -10   4  15      206.33      -87.89    364.35 o 
  -9   4  15     1222.83      682.19    290.65 o 
  -8   4  15     4420.51     3734.26    713.92 o 
  -7   4  15     3604.65     2893.28    368.40 o 
  -6   4  15    17314.71    15526.67   2047.46 o 
  -5   4  15     7928.05     7737.52   1332.91 o 
  -4   4  15      481.46      552.26    240.05 o 
  -3   4  15    17514.46    18029.59   3205.02 o 
  -2   4  15    45347.12    43550.90   8488.27 o 
  -1   4  15     2340.58     2573.09    431.11 o 
   0   4  15     1191.27     1030.45    518.93 o 
   1   4  15    19403.55    22771.21    895.88 o 
   2   4  15     6314.10     7749.73    675.61 o 
   3   4  15      456.50      615.24    484.89 o 
   4   4  15     3866.35     3909.29    610.65 o 
   5   4  15     8866.34     9918.01    774.18 o 
   6   4  15       95.30      153.27    570.34 o 
   7   4  15     3052.52     3535.62    708.64 o 
 -15   5  15     1562.52     2570.78    631.32 o 
 -14   5  15      467.50     -167.63    443.30 o 
 -13   5  15      843.90      708.07    475.29 o 
 -12   5  15      126.43     -585.75    390.50 o 
 -11   5  15      647.44      227.29    400.19 o 
 -10   5  15     9303.94     9997.24   2092.63 o 
  -9   5  15      565.60       86.51    296.45 o 
  -8   5  15     7353.27     6279.81    690.31 o 
  -7   5  15    14561.00    11206.30   1408.85 o 
  -6   5  15    10932.94     7884.91   1305.35 o 
  -5   5  15      680.18      317.54    284.57 o 
  -4   5  15     9105.68    10676.47   1434.09 o 
  -3   5  15    44901.75    42668.78   6266.13 o 
  -2   5  15      622.87      721.75    244.23 o 
  -1   5  15    11453.30    11791.56   1594.01 o 
   0   5  15      159.50      178.52    299.01 o 
   1   5  15     2548.41     3648.98    672.68 o 
   2   5  15     3915.43     3846.95    594.09 o 
   3   5  15     5689.83     7186.20    735.81 o 
   4   5  15      600.17      448.45    506.10 o 
   5   5  15     1695.92     1965.57    614.19 o 
   6   5  15     2966.68     2438.47    595.01 o 
   7   5  15       24.19      186.48    552.33 o 
 -15   6  15     1763.60     1738.34    535.27 o 
 -14   6  15     1530.96     2613.39    561.55 o 
 -13   6  15     2931.40     2260.17    603.02 o 
 -12   6  15     1788.63     1830.02    486.32 o 
 -11   6  15     6341.46     7334.69   1429.14 o 
 -10   6  15     1225.04      743.29    325.55 o 
  -9   6  15     4048.16     3595.97    490.45 o 
  -8   6  15      154.31       -6.83    268.36 o 
  -7   6  15     1311.10      992.14    295.25 o 
  -6   6  15       68.28     -359.50    254.28 o 
  -5   6  15     3007.47     3080.09    782.43 o 
  -4   6  15    24167.53    21256.17   2631.32 o 
  -3   6  15     1213.08     1050.98    362.61 o 
  -2   6  15      553.71      673.01    249.05 o 
  -1   6  15      431.73      555.54    251.34 o 
   0   6  15    24476.15    24069.31   5394.70 o 
   1   6  15    23876.58    24578.45    951.89 o 
   2   6  15     2990.50     3944.62    620.78 o 
   3   6  15     1564.98     1456.25    518.70 o 
   4   6  15     3990.90     4874.04    658.30 o 
   5   6  15    10627.14    11967.78    840.16 o 
   6   6  15     1057.17      783.14    564.68 o 
   7   6  15     3374.91     2476.19    626.46 o 
 -14   7  15      815.68       85.50    492.48 o 
 -13   7  15      259.98     -294.23    472.40 o 
 -12   7  15    10167.44     8834.81    701.62 o 
 -11   7  15       97.54     -421.97    297.10 o 
 -10   7  15      115.32     -279.35    303.93 o 
  -9   7  15      235.78       40.91    280.59 o 
  -8   7  15    30846.56    26761.01    772.93 o 
  -7   7  15     2604.45     2358.25    356.28 o 
  -6   7  15     1059.60      592.84    306.57 o 
  -5   7  15     1440.34      568.27    293.81 o 
  -4   7  15    14031.65    12441.28   1528.59 o 
  -3   7  15     4736.41     4041.78    579.51 o 
  -2   7  15     6830.85     7267.10    973.45 o 
  -1   7  15      896.92      961.55    298.07 o 
   0   7  15     7698.18     6400.44   1439.76 o 
   1   7  15     6202.58     7561.65    691.16 o 
   2   7  15     4807.99     5048.40    620.08 o 
   3   7  15      876.48     1098.25    512.60 o 
   4   7  15    25299.21    27017.31   1830.83 o 
   5   7  15      104.14       97.55    561.66 o 
   6   7  15       57.18      160.25    498.24 o 
 -14   8  15     1992.97     1246.07    532.19 o 
 -13   8  15       38.43     -584.88    389.92 o 
 -12   8  15     5413.68     7182.33   1624.13 o 
 -11   8  15      769.07      359.41    336.38 o 
 -10   8  15     3613.07     4347.52   1275.12 o 
  -9   8  15       42.80     -313.11    284.46 o 
  -8   8  15     2148.50     1495.78    358.12 o 
  -7   8  15      279.98      266.61    277.54 o 
  -6   8  15     4486.78     4194.02    452.85 o 
  -5   8  15      152.55     -353.42    273.18 o 
  -4   8  15    28214.39    26601.92   2128.54 o 
  -3   8  15       14.63       38.54    285.42 o 
  -2   8  15     1559.41     1329.28    294.42 o 
  -1   8  15      634.33      397.14    323.36 o 
   0   8  15    49246.42    47661.46   7219.76 o 
   1   8  15       21.48     -246.82    452.53 o 
   2   8  15      611.63      695.09    489.48 o 
   3   8  15       20.04      -31.70    521.01 o 
   4   8  15     3207.06     3931.16    683.57 o 
   5   8  15       14.62      345.24    511.34 o 
   6   8  15     1389.06     2084.92    687.92 o 
 -13   9  15     1039.50      713.95    512.80 o 
 -12   9  15     8834.88    12711.32   2674.88 o 
 -11   9  15      547.39      595.79    531.75 o 
 -10   9  15      361.37     -452.43    301.62 o 
  -9   9  15       73.82     -365.90    297.77 o 
  -8   9  15    18202.70    18166.79    684.39 o 
  -7   9  15     7408.06     7323.52    518.00 o 
  -6   9  15     2129.40     1799.33    368.87 o 
  -5   9  15     1489.03     1540.21    431.79 o 
  -4   9  15    10268.37     9942.27   1436.23 o 
  -3   9  15     5629.27     6332.02    518.94 o 
  -2   9  15     1621.02     1246.03    415.74 o 
  -1   9  15     4924.62     3922.82   1277.88 o 
   0   9  15      765.93      557.46    349.69 o 
   1   9  15      832.63      564.98    489.11 o 
   2   9  15      988.45     1114.48    792.41 o 
   3   9  15     1775.01     2852.23    619.89 o 
   4   9  15    24875.06    26843.26   2327.17 o 
   5   9  15     1819.38     1034.75    588.01 o 
 -13  10  15      756.22      634.99    651.82 o 
 -12  10  15     2468.42     3103.97   1058.98 o 
 -11  10  15    10552.33    12969.97   1778.37 o 
 -10  10  15     1935.81     1738.86    396.51 o 
  -9  10  15     6190.92     5826.60    524.65 o 
  -8  10  15      137.85       45.10    314.74 o 
  -7  10  15     2214.66     1773.75    373.45 o 
  -6  10  15       34.56     -412.89    275.26 o 
  -5  10  15     4831.19     3953.17    454.49 o 
  -4  10  15     5037.02     4495.50    692.27 o 
  -3  10  15     3708.34     2780.70    521.34 o 
  -2  10  15      980.86      815.73    459.33 o 
  -1  10  15      173.67     -133.05    413.62 o 
   0  10  15    14012.21    13955.27   1734.55 o 
   1  10  15    19775.04    20723.63   2018.04 o 
   2  10  15     3126.65     3469.20    807.65 o 
   3  10  15     3263.07     3297.33    807.65 o 
   4  10  15     2597.81     2610.49    625.56 o 
   5  10  15    10800.34    10949.14    821.73 o 
 -12  11  15        2.37       52.45    455.66 o 
 -11  11  15     2796.07     2550.44    658.61 o 
 -10  11  15     4154.92     4906.75    803.51 o 
  -9  11  15       80.46      250.76    465.14 o 
  -8  11  15     1249.36     1241.09    454.87 o 
  -7  11  15    17680.49    16322.69    826.31 o 
  -6  11  15     4961.91     4623.20    709.69 o 
  -5  11  15     2252.18     1971.74    457.48 o 
  -4  11  15     4343.48     3639.52    560.22 o 
  -3  11  15    20437.09    18382.30    900.42 o 
  -2  11  15      839.56      949.42    460.58 o 
  -1  11  15     2987.41     2490.95    538.70 o 
   0  11  15       38.07      472.60    464.48 o 
   1  11  15      305.58        6.26    506.45 o 
   2  11  15     4620.58     5109.41    691.70 o 
   3  11  15     3351.99     4187.86    783.71 o 
   4  11  15      723.01     1114.36    798.95 o 
 -11  12  15     3124.19     4110.00   1001.40 o 
 -10  12  15       44.92      -32.17    442.48 o 
  -9  12  15     1857.26     2141.86    532.19 o 
  -8  12  15     3639.54     3077.22    538.67 o 
  -7  12  15      360.60       85.09    396.26 o 
  -6  12  15     3490.61     2740.42    506.80 o 
  -5  12  15     5083.63     5194.56    597.24 o 
  -4  12  15      811.40      530.14    362.90 o 
  -3  12  15     6842.93     5008.05    733.64 o 
  -2  12  15    17136.76    13390.84   1243.05 o 
  -1  12  15     2659.93     1767.03    522.40 o 
   0  12  15        3.12     -315.28    440.37 o 
   1  12  15    18875.67    18451.94   1393.26 o 
   2  12  15     6769.00     7549.55    755.78 o 
   3  12  15      243.78      -32.20    501.78 o 
 -10  13  15     5281.86     7223.64   2070.29 o 
  -9  13  15     2493.08     3273.28    611.65 o 
  -8  13  15      943.27      611.30    491.99 o 
  -7  13  15     4143.28     4138.25   1149.44 o 
  -6  13  15     5584.66     3939.35    594.17 o 
  -5  13  15     3280.13     2564.04    540.15 o 
  -4  13  15      154.31     -211.11    416.30 o 
  -3  13  15     3027.57     3250.41    572.39 o 
  -2  13  15      226.32      289.62    489.05 o 
  -1  13  15     1357.29      957.81    500.82 o 
   0  13  15     3155.72     2664.07    596.19 o 
   1  13  15      302.76     1288.76    744.52 o 
   2  13  15     8937.37     9077.82   1693.68 o 
  -9  14  15     1005.55     1248.11    527.82 o 
  -8  14  15     1141.90     1070.80    498.24 o 
  -7  14  15     1344.20     1199.34    529.39 o 
  -6  14  15     7498.21     6947.49    712.04 o 
  -5  14  15      705.87      314.65    446.28 o 
  -4  14  15     2692.05     2035.33    521.50 o 
  -3  14  15     6039.49     4439.34    602.38 o 
  -2  14  15     9052.66     7751.15    730.80 o 
  -1  14  15    11944.76     9796.35    778.81 o 
   0  14  15     1468.30      424.63    501.71 o 
   1  14  15     1747.71     2825.70    923.03 o 
  -7  15  15      904.77      985.13    535.59 o 
  -6  15  15       34.73     -274.73    447.52 o 
  -5  15  15    16853.34    13929.84   2116.01 o 
  -4  15  15        4.81     -615.91    509.41 o 
  -3  15  15      857.43      200.28    618.26 o 
  -2  15  15      248.85      226.13    481.11 o 
  -1  15  15     6082.22     5265.75    689.63 o 
 -14   0  16     1269.52     2995.50    883.85 o 
 -12   0  16      329.25     1380.19    731.46 o 
 -10   0  16    31298.38    38575.79   1628.37 o 
  -8   0  16      417.35       52.25    505.06 o 
  -6   0  16     3625.55     3414.87    840.31 o 
  -4   0  16    12960.27    13255.99   4177.59 o 
  -2   0  16     1764.66     1201.96    461.52 o 
   0   0  16     5436.53     6918.39    849.02 o 
   2   0  16    28006.05    30107.40   1536.94 o 
   4   0  16      889.48      613.90    709.69 o 
   6   0  16    25385.50    25022.02   1606.60 o 
 -15   1  16       63.59      -14.51    822.89 o 
 -13   1  16     1786.82     3274.51    593.59 o 
 -12   1  16     3214.20     4954.27    627.96 o 
 -11   1  16     2442.09     3041.67    554.62 o 
 -10   1  16      289.30     1126.74    443.84 o 
  -9   1  16     1458.70     1592.89    431.89 o 
  -8   1  16     9794.34    10707.36    521.16 o 
  -7   1  16     1373.04     1014.63    331.11 o 
  -6   1  16    16794.77    18034.59   1958.20 o 
  -5   1  16      246.35      113.78    240.84 o 
  -4   1  16     2021.74     1995.48    473.21 o 
  -3   1  16        1.89     -307.53    220.99 o 
  -2   1  16    25705.71    25412.58   6449.00 o 
  -1   1  16     1686.20     1628.35    531.66 o 
   0   1  16     1569.09     1915.27    516.97 o 
   1   1  16      264.83       79.90    477.08 o 
   2   1  16     9594.75    11149.87    772.73 o 
   3   1  16    12212.94    12597.47    809.35 o 
   4   1  16     3595.82     3096.22    611.11 o 
   5   1  16     2656.38     2393.49    652.14 o 
   6   1  16        5.67      244.46    589.96 o 
   7   1  16     1538.09     1827.44    646.46 o 
 -15   2  16      504.64      507.94    541.82 o 
 -14   2  16      415.56      789.75    716.22 o 
 -13   2  16        1.99     -430.34    443.30 o 
 -12   2  16       24.59     -126.85    416.95 o 
 -11   2  16      495.19      667.46    441.59 o 
 -10   2  16     6582.45     8675.29    680.42 o 
  -9   2  16     7068.29     7055.39    844.66 o 
  -8   2  16     3186.31     3366.62    391.11 o 
  -7   2  16     3787.90     3673.38    413.26 o 
  -6   2  16    18715.11    19661.77   2420.73 o 
  -5   2  16    19480.86    20523.57   3519.87 o 
  -4   2  16     2121.15     2024.05    697.56 o 
  -3   2  16     3079.80     2940.19    718.30 o 
  -2   2  16      421.20      122.62    236.98 o 
  -1   2  16    12590.92    11793.70   2180.04 o 
   0   2  16     1394.96     1426.27    450.64 o 
   1   2  16     2071.87     2975.20    548.59 o 
   2   2  16     8659.78     9778.91    780.23 o 
   3   2  16     1015.46     1093.96    523.20 o 
   4   2  16      599.48      982.09    547.36 o 
   5   2  16       44.64       23.51    537.48 o 
   6   2  16    11923.17    12278.71    899.38 o 
 -15   3  16      557.88     1128.17    558.70 o 
 -14   3  16     1894.25     2999.37    590.49 o 
 -13   3  16     8304.70    11841.34    824.36 o 
 -12   3  16     3607.93     4951.87    777.18 o 
 -11   3  16     1635.98     2599.73    507.54 o 
 -10   3  16     2809.38     3227.04    520.05 o 
  -9   3  16     4956.54     5733.30    615.53 o 
  -8   3  16      150.27     -218.51    270.23 o 
  -7   3  16    10286.99     9049.33    688.16 o 
  -6   3  16      954.38      382.22    273.17 o 
  -5   3  16       60.72     -364.81    243.20 o 
  -4   3  16     5742.39     5798.34   1192.14 o 
  -3   3  16      502.76      335.90    240.10 o 
  -2   3  16     6989.93     6768.10   1146.89 o 
  -1   3  16    22774.33    20061.86   3710.91 o 
   0   3  16    11019.78    13130.55    763.22 o 
   1   3  16      605.14      709.43    462.85 o 
   2   3  16     5572.49     7109.44    711.10 o 
   3   3  16    25479.44    28487.13   1063.12 o 
   4   3  16     1732.81     1834.57    604.91 o 
   5   3  16     2059.82     2691.68    604.67 o 
   6   3  16     1744.27     1181.87    642.89 o 
 -15   4  16      303.34      294.62   1147.26 o 
 -14   4  16     1732.81     2527.57   1105.90 o 
 -13   4  16      531.57      374.65    527.83 o 
 -12   4  16     5889.72     7479.51    699.79 o 
 -11   4  16      398.80       23.98    421.52 o 
 -10   4  16      249.54     -260.34    375.56 o 
  -9   4  16     8627.56     7927.72    542.03 o 
  -8   4  16     9882.01     9268.14    548.33 o 
  -7   4  16     2144.16     1778.09    348.49 o 
  -6   4  16     4052.68     2979.81   1016.37 o 
  -5   4  16    25627.24    20322.01   4172.15 o 
  -4   4  16     5715.79     5094.81    977.22 o 
  -3   4  16      523.33      171.05    252.50 o 
  -2   4  16     8263.74     8332.93   1518.30 o 
  -1   4  16     6233.89     5686.02   1094.73 o 
   0   4  16     3267.54     4894.62    612.64 o 
   1   4  16       99.54      778.96    456.62 o 
   2   4  16     4879.10     5622.50    697.28 o 
   3   4  16      783.79     1359.64    574.83 o 
   4   4  16    12688.80    13098.79    851.45 o 
   5   4  16      285.33      -12.55    727.11 o 
   6   4  16      212.85      617.70    569.03 o 
 -15   5  16      716.71     1447.47    593.80 o 
 -14   5  16      169.43     -375.06    470.50 o 
 -13   5  16     2414.39     2583.59    576.21 o 
 -12   5  16      498.20      -62.70    779.35 o 
 -11   5  16     1139.39      996.77    478.38 o 
 -10   5  16     1399.15     1100.11    352.68 o 
  -9   5  16     1732.25      883.69    440.29 o 
  -8   5  16     2812.04     2537.63    581.71 o 
  -7   5  16      189.61       39.17    270.17 o 
  -6   5  16     7412.43     6015.77    737.15 o 
  -5   5  16     2660.70     2216.78    341.22 o 
  -4   5  16    29865.05    25884.01   3694.41 o 
  -3   5  16    10037.19    10204.07   1242.42 o 
  -2   5  16     6205.02     6845.87    788.25 o 
  -1   5  16    10610.30    10560.55   1814.26 o 
   0   5  16    29685.57    35172.96   1173.38 o 
   1   5  16     9058.25    11415.61    763.71 o 
   2   5  16      593.02      316.37    506.98 o 
   3   5  16     5289.63     5255.28   1062.36 o 
   4   5  16     1016.62      845.89    578.18 o 
   5   5  16     1302.48     1737.09    641.46 o 
   6   5  16     1682.96     1474.51    598.43 o 
 -14   6  16     1739.65     2014.84    807.65 o 
 -13   6  16      638.69      -45.56    944.80 o 
 -12   6  16     5837.87     5480.70    674.04 o 
 -11   6  16     4726.24     4384.24    604.67 o 
 -10   6  16     1848.36     1625.53    664.33 o 
  -9   6  16     3270.28     2056.26    649.89 o 
  -8   6  16     8665.46     7862.90    730.61 o 
  -7   6  16    22416.26    20298.91   1956.21 o 
  -6   6  16        1.20     -178.34    270.46 o 
  -5   6  16     1376.53      705.96    318.26 o 
  -4   6  16     3872.68     3604.10    776.05 o 
  -3   6  16    20546.37    20331.05   2215.75 o 
  -2   6  16     6479.11     6974.77    847.82 o 
  -1   6  16       16.28     -174.85    361.98 o 
   0   6  16     4928.38     6592.92    879.49 o 
   1   6  16       23.99      120.21    502.88 o 
   2   6  16     7376.15     8068.44    750.71 o 
   3   6  16     2187.36     1632.99    608.74 o 
   4   6  16     8756.93     9146.61    765.05 o 
   5   6  16     5313.75     5834.66    744.52 o 
   6   6  16     3818.73     3212.92    667.31 o 
 -14   7  16       58.69     -544.90   1058.00 o 
 -13   7  16       78.38     -600.41    400.28 o 
 -12   7  16       21.04     -581.82    387.88 o 
 -11   7  16    15323.08    17939.77   2720.91 o 
 -10   7  16      312.28      -26.39    328.46 o 
  -9   7  16      452.01      -42.62    308.10 o 
  -8   7  16     1281.43      682.64    321.43 o 
  -7   7  16     2280.19     1482.58    355.57 o 
  -6   7  16     1487.39      735.24    340.76 o 
  -5   7  16     1761.06     1028.91    342.06 o 
  -4   7  16     6817.24     6900.28    677.48 o 
  -3   7  16    15281.77    13117.24   2212.82 o 
  -2   7  16     1136.97     1198.33    325.36 o 
  -1   7  16      375.08      121.29    266.23 o 
   0   7  16     7697.54     8532.06    746.91 o 
   1   7  16    36366.35    40772.39   2035.46 o 
   2   7  16      311.71     -381.76    483.09 o 
   3   7  16       54.36      -62.46    481.63 o 
   4   7  16        9.11      -93.78    517.00 o 
   5   7  16    12805.76    12164.20    924.96 o 
 -13   8  16     1348.37      102.32    711.87 o 
 -12   8  16       19.86     -357.27    770.64 o 
 -11   8  16     5461.74     5962.59   1035.95 o 
 -10   8  16       68.92     -388.58    322.82 o 
  -9   8  16      659.32      402.79    339.75 o 
  -8   8  16       45.79     -117.15    301.34 o 
  -7   8  16    35647.07    31629.52   1472.03 o 
  -6   8  16      279.94      301.10    316.90 o 
  -5   8  16      925.27      128.93    299.08 o 
  -4   8  16      204.29      148.98    307.08 o 
  -3   8  16    28846.70    25731.20   3638.11 o 
  -2   8  16      572.34      501.14    411.62 o 
  -1   8  16     2998.07     2172.93    495.59 o 
   0   8  16       11.75     -207.70    445.90 o 
   1   8  16     1425.92     1349.60    529.94 o 
   2   8  16       13.19     -221.13    534.32 o 
   3   8  16     5398.97     5401.97    725.87 o 
   4   8  16      591.89      609.55    544.93 o 
   5   8  16     7392.00     7516.51    858.81 o 
 -13   9  16      234.57     -399.77    960.04 o 
 -12   9  16      288.57      388.97    423.49 o 
 -11   9  16    13735.14    16127.86   3329.31 o 
 -10   9  16     1353.34     1517.05    445.83 o 
  -9   9  16      622.15      -26.91    323.43 o 
  -8   9  16     1614.00     1457.38    372.48 o 
  -7   9  16     2826.09     2742.75    422.03 o 
  -6   9  16     2805.91     2650.39    358.20 o 
  -5   9  16     1412.39      952.92    352.71 o 
  -4   9  16     5173.83     4706.14    478.57 o 
  -3   9  16     8696.77     8285.31    965.73 o 
  -2   9  16     1357.39      287.36    422.54 o 
  -1   9  16     1463.39      412.98    452.81 o 
   0   9  16     5162.37     6869.01    719.45 o 
   1   9  16    18835.23    20209.39   1452.03 o 
   2   9  16      263.06      166.71    510.37 o 
   3   9  16       46.93     -254.55    509.46 o 
   4   9  16      158.42      113.49    562.87 o 
 -12  10  16     4980.37     7351.21   2104.19 o 
 -11  10  16     1020.36      991.76    556.44 o 
 -10  10  16     3005.28     2700.01    602.53 o 
  -9  10  16     1724.24     1170.54    392.94 o 
  -8  10  16     9986.40     9064.12    564.91 o 
  -7  10  16    11041.13     9906.99    589.81 o 
  -6  10  16      306.42     -273.70    310.53 o 
  -5  10  16     1206.51      704.64    375.63 o 
  -4  10  16     1838.02     1357.17    486.61 o 
  -3  10  16     7706.45     6319.41    929.56 o 
  -2  10  16     4828.09     3940.73    783.71 o 
  -1  10  16      476.81      197.15    428.88 o 
   0  10  16     3805.08     4212.86    916.50 o 
   1  10  16       69.13     -193.26    476.93 o 
   2  10  16     5394.61     5958.90    739.61 o 
   3  10  16     3005.67     4185.49    735.12 o 
 -11  11  16      830.07      456.03    750.93 o 
 -10  11  16     3473.11     3400.80    483.72 o 
  -9  11  16     2039.85     1361.69    513.89 o 
  -8  11  16     2620.85     2537.44    626.97 o 
  -7  11  16      142.89      240.88    461.52 o 
  -6  11  16     3608.97     2865.69    520.05 o 
  -5  11  16       15.48      -92.70    334.09 o 
  -4  11  16    15655.46    13466.67   1319.24 o 
  -3  11  16     2849.15     2801.37    751.05 o 
  -2  11  16      281.35     -300.15    448.06 o 
  -1  11  16     7526.19     6652.79   1005.76 o 
   0  11  16    13885.44    11398.58   1132.02 o 
   1  11  16     1178.91     1168.05    542.86 o 
   2  11  16     1387.90      928.28    581.26 o 
   3  11  16     5435.46     5590.21    953.51 o 
 -10  12  16       94.02       32.22    490.75 o 
  -9  12  16     2805.65     3210.86    574.14 o 
  -8  12  16     8920.08     8173.78    718.82 o 
  -7  12  16       41.45     -210.33    450.63 o 
  -6  12  16     1735.01     2132.24    512.79 o 
  -5  12  16    14789.51    12700.97    819.09 o 
  -4  12  16     3987.73     3046.46    571.05 o 
  -3  12  16     2519.65     2283.07    552.57 o 
  -2  12  16     4393.68     4170.21    649.67 o 
  -1  12  16     6634.80     4525.16    635.30 o 
   0  12  16      923.64      387.50    744.52 o 
   1  12  16     4434.87     3012.92    983.99 o 
   2  12  16     1264.98     1393.48    596.41 o 
  -9  13  16     2713.71     4242.74   1025.35 o 
  -8  13  16        3.04      -98.78    442.18 o 
  -7  13  16     2584.81     3361.04    607.37 o 
  -6  13  16      854.05      342.87    470.76 o 
  -5  13  16      105.35      690.78    467.84 o 
  -4  13  16     3136.61     2452.75    559.08 o 
  -3  13  16      125.46      372.79    501.37 o 
  -2  13  16     5119.58     4217.43    616.06 o 
  -1  13  16     7535.66     6525.30    704.20 o 
   0  13  16     5471.81     4253.79    940.45 o 
  -7  14  16      883.36      151.44    466.41 o 
  -6  14  16     8406.78     8329.56    970.93 o 
  -5  14  16     5179.61     3805.32    627.89 o 
  -4  14  16     4187.43     3581.87   1132.02 o 
  -3  14  16     3617.79     3039.87    757.58 o 
  -2  14  16       99.78       66.55    483.25 o 
 -15   0  17      346.88     1288.76    827.25 o 
 -11   0  17        7.07      631.32    648.74 o 
  -9   0  17    16706.89    19061.49   1319.24 o 
  -7   0  17       53.70     -156.63    350.61 o 
  -5   0  17     3000.55     3480.06    720.57 o 
  -3   0  17     1571.81     1004.39    409.75 o 
  -1   0  17    22153.42    26754.88   1401.96 o 
   1   0  17       77.60      478.93    779.35 o 
   3   0  17    39841.33    39450.93   1789.46 o 
   5   0  17     1674.26     2477.38    988.34 o 
 -15   1  17       37.30      257.59    668.33 o 
 -14   1  17     1248.28     2930.42    635.48 o 
 -13   1  17      279.00      177.19    549.49 o 
 -12   1  17      217.01     1015.13    539.78 o 
 -11   1  17      212.47      620.92    489.82 o 
 -10   1  17    10752.72    12592.53    780.08 o 
  -9   1  17    18758.27    20885.39    912.80 o 
  -8   1  17     1002.10      505.10    436.38 o 
  -7   1  17        7.35     -235.86    292.01 o 
  -6   1  17      502.15      643.25    338.42 o 
  -5   1  17    25668.73    29268.86   4030.78 o 
  -4   1  17      729.64      647.13    263.55 o 
  -3   1  17      144.94     -368.74    245.82 o 
  -2   1  17     1398.85     1175.26    286.57 o 
  -1   1  17    12373.59    13143.85    783.49 o 
   0   1  17     7610.95     8798.23    704.75 o 
   1   1  17     4039.31     4693.06    673.47 o 
   2   1  17     4639.60     6148.29    747.65 o 
   3   1  17     2932.98     2514.52    611.11 o 
   4   1  17     3350.02     3915.89    654.70 o 
   5   1  17     1506.69     1249.46   1206.04 o 
 -15   2  17      668.60      862.59    580.57 o 
 -14   2  17     2495.00     5069.17    737.11 o 
 -13   2  17     6372.00     9722.99    804.08 o 
 -12   2  17      762.26     1001.89    495.55 o 
 -11   2  17     3084.97     4243.79    610.65 o 
 -10   2  17     5679.82     6419.40    683.51 o 
  -9   2  17     2089.48     1955.51    510.17 o 
  -8   2  17     4901.76     5348.89    598.66 o 
  -7   2  17      328.28      176.39    304.79 o 
  -6   2  17    19962.02    21024.24   3103.12 o 
  -5   2  17      102.82     -126.81    264.40 o 
  -4   2  17     9340.42     8516.90   1869.59 o 
  -3   2  17     4257.15     4195.53    999.21 o 
  -2   2  17    18251.85    18484.07   3544.37 o 
  -1   2  17    13844.82    16391.90    808.05 o 
   0   2  17      618.00      909.51    532.66 o 
   1   2  17      713.15      663.10    515.67 o 
   2   2  17     6206.98     6525.39    792.41 o 
   3   2  17    14285.37    14550.05    878.28 o 
   4   2  17     3131.35     3248.24    669.48 o 
   5   2  17        8.88      -50.83    521.34 o 
 -13   3  17      330.97      336.45    525.13 o 
 -12   3  17     3249.16     3729.12    629.14 o 
 -11   3  17     1043.92     1661.18    546.42 o 
 -10   3  17    14853.70    16435.35   1724.15 o 
  -9   3  17      671.32      780.90    463.69 o 
  -8   3  17       87.82     -124.91    300.89 o 
  -7   3  17    17318.73    14658.58   1438.52 o 
  -6   3  17     9393.79     7715.26   1166.85 o 
  -5   3  17     3357.70     3234.21    634.03 o 
  -4   3  17     8749.11     9012.62   1684.21 o 
  -3   3  17     3175.52     3147.79    752.24 o 
  -2   3  17      650.44      581.83    293.37 o 
  -1   3  17      326.15      261.57    479.54 o 
   0   3  17    17022.93    19829.44    909.72 o 
   1   3  17       44.07     -664.61    443.08 o 
   2   3  17     9583.07    11397.62    805.75 o 
   3   3  17      136.75     -135.78    592.13 o 
   4   3  17     3530.49     3766.10    669.36 o 
   5   3  17     3559.18     3003.83    820.72 o 
 -14   4  17     1704.64     3030.35    616.96 o 
 -13   4  17      510.08      212.85    504.23 o 
 -12   4  17     1995.04     2494.13    575.32 o 
 -11   4  17     9554.17    10871.41    757.19 o 
 -10   4  17        1.04     -452.01    399.06 o 
  -9   4  17       20.13     -520.29    372.37 o 
  -8   4  17     3534.71     2920.81    570.42 o 
  -7   4  17      405.84      255.94    329.16 o 
  -6   4  17     6855.67     5622.93   1188.85 o 
  -5   4  17       40.79     -116.05    302.95 o 
  -4   4  17      660.09      131.16    262.29 o 
  -3   4  17    10278.11     8469.37   1304.00 o 
  -2   4  17    17951.89    16987.53   3480.27 o 
  -1   4  17      146.87      -56.42    338.59 o 
   0   4  17     5240.03     5239.94    643.25 o 
   1   4  17    18839.69    21000.01    978.97 o 
   2   4  17     6830.13     6548.11    708.02 o 
   3   4  17      395.73     -349.55    512.04 o 
   4   4  17     3680.59     4315.69    714.96 o 
   5   4  17     8677.41     9253.88    884.36 o 
 -14   5  17       62.22     -153.43    677.04 o 
 -13   5  17       36.45     -683.47    455.65 o 
 -12   5  17      238.06       26.15    473.35 o 
 -11   5  17     2160.70     2264.08    549.79 o 
 -10   5  17     5916.29     4938.62    628.32 o 
  -9   5  17      191.94     -469.63    313.09 o 
  -8   5  17     4026.72     3118.68    498.02 o 
  -7   5  17    24446.43    19964.87   2543.50 o 
  -6   5  17    12290.02     9755.54   1497.92 o 
  -5   5  17     2886.27     2164.02    608.58 o 
  -4   5  17     8950.55     7688.10   1928.07 o 
  -3   5  17    28965.32    27440.04   5456.07 o 
  -2   5  17     1926.97     1887.26    372.08 o 
  -1   5  17     4585.28     3875.25   1240.65 o 
   0   5  17      256.11     -113.89    491.54 o 
   1   5  17     4589.56     4630.64    680.05 o 
   2   5  17      456.04     -196.86    529.43 o 
   3   5  17       38.27     -440.62    714.04 o 
   4   5  17      671.88      517.42    521.50 o 
   5   5  17     2710.70     3030.75    725.96 o 
 -14   6  17     2777.13     3911.96    677.29 o 
 -13   6  17     1387.40     1338.69    600.84 o 
 -12   6  17      651.14      468.76    508.35 o 
 -11   6  17     5055.00     4253.79    620.92 o 
 -10   6  17     8059.88     7203.67    969.25 o 
  -9   6  17     2668.94     1936.20    386.95 o 
  -8   6  17       33.77     -188.68    304.09 o 
  -7   6  17      691.54      566.91    336.41 o 
  -6   6  17       47.38      -35.04    334.07 o 
  -5   6  17       38.69     -103.28    299.20 o 
  -4   6  17    11587.49     8625.36   1741.57 o 
  -3   6  17     5119.13     4886.80    976.57 o 
  -2   6  17     1627.39     1369.12    296.49 o 
  -1   6  17     2158.27     1518.29    372.29 o 
   0   6  17    13877.71    14305.70    835.83 o 
   1   6  17    13921.43    15413.12    882.04 o 
   2   6  17     3438.66     3977.48    733.64 o 
   3   6  17     5007.57     4909.73    712.11 o 
   4   6  17     3838.06     3639.54    720.57 o 
 -13   7  17      154.21     -728.19    485.46 o 
 -12   7  17     4361.10     3347.50    614.19 o 
 -11   7  17      193.13      -92.73    427.81 o 
 -10   7  17      463.45      -71.02    645.82 o 
  -9   7  17       41.92     -437.69    291.79 o 
  -8   7  17    12876.06     9564.92   1243.64 o 
  -7   7  17     5247.06     3899.66    413.51 o 
  -6   7  17     5730.98     4956.99    473.98 o 
  -5   7  17     1165.49      508.47    321.63 o 
  -4   7  17     3130.20     1881.69    498.93 o 
  -3   7  17     3167.12     2976.65    563.06 o 
  -2   7  17    12646.84     9811.26   2095.12 o 
  -1   7  17      431.34      365.48    462.89 o 
   0   7  17     4785.59     5327.89    818.54 o 
   1   7  17      751.17      943.74    526.83 o 
   2   7  17     2181.48     1864.38    597.80 o 
   3   7  17       23.88      -23.60    559.48 o 
   4   7  17    14441.89    15311.93    958.56 o 
 -13   8  17       11.58     -735.81    687.92 o 
 -12   8  17     2537.54     2502.89    578.40 o 
 -11   8  17      279.83      194.18    470.63 o 
 -10   8  17     9407.79     8783.83   1121.11 o 
  -9   8  17      123.06     -380.99    418.19 o 
  -8   8  17     1241.24      553.70    341.67 o 
  -7   8  17      605.20      391.92    329.72 o 
  -6   8  17     8037.33     6601.75    768.93 o 
  -5   8  17       50.00      -56.76    319.46 o 
  -4   8  17    21078.28    16766.51   1888.37 o 
  -3   8  17       28.61      -16.86    323.06 o 
  -2   8  17      113.24     -292.57    314.98 o 
  -1   8  17       47.49       -6.24    463.27 o 
   0   8  17    22097.26    23376.14   3376.47 o 
   1   8  17      556.47     1117.66    571.36 o 
   2   8  17     2903.15     2813.79    635.70 o 
   3   8  17      397.42      531.25    593.10 o 
 -12   9  17     4405.10     3702.85   1038.41 o 
 -11   9  17      316.67      -62.88    599.77 o 
 -10   9  17        6.16     -725.76    483.84 o 
  -9   9  17      334.51     -185.45    358.57 o 
  -8   9  17     7891.69     6818.60    555.65 o 
  -7   9  17     8169.12     7482.77    570.96 o 
  -6   9  17     3150.58     2313.07    404.49 o 
  -5   9  17     2679.05     2007.13    389.95 o 
  -4   9  17     3165.77     3160.73    572.58 o 
  -3   9  17     5560.21     6581.63    734.11 o 
  -2   9  17     4600.78     4792.52   1460.74 o 
  -1   9  17     1078.95      782.84    470.95 o 
   0   9  17     2742.68     2172.25    621.87 o 
   1   9  17      240.60      382.19    555.13 o 
   2   9  17     2331.06     3084.57    951.33 o 
   3   9  17       22.74     -758.88    609.55 o 
 -11  10  17     6773.23     8264.03   1555.83 o 
 -10  10  17     2471.80     2086.50    448.59 o 
  -9  10  17     2797.47     2734.95    451.77 o 
  -8  10  17        2.91     -454.50    332.27 o 
  -7  10  17     1409.24     1399.75    386.05 o 
  -6  10  17      315.42      233.04    337.93 o 
  -5  10  17        7.50     -360.63    358.02 o 
  -4  10  17     3627.79     2762.33    714.04 o 
  -3  10  17     4249.00     2624.48   1410.67 o 
  -2  10  17      767.13       51.61    425.77 o 
  -1  10  17      291.99      419.45    478.08 o 
   0  10  17     6017.49     5198.59   1088.48 o 
   1  10  17    14345.17    14254.39    895.76 o 
   2  10  17     3012.74     3760.87    712.71 o 
 -10  11  17     3562.59     3388.29    653.93 o 
  -9  11  17      120.47     -375.14    353.21 o 
  -8  11  17      560.49      475.81    368.60 o 
  -7  11  17    16031.26    13438.03    807.41 o 
  -6  11  17     3503.06     3121.33    563.97 o 
  -5  11  17      305.14      412.86    505.88 o 
  -4  11  17     2200.83     2092.83    568.25 o 
  -3  11  17    14653.30    12193.42   1232.16 o 
  -2  11  17       21.81     -670.92    447.28 o 
  -1  11  17       63.88      266.33    491.63 o 
   0  11  17     1104.99      217.70    840.31 o 
   1  11  17      558.00        4.35    779.35 o 
  -9  12  17      219.91     -340.63    456.80 o 
  -8  12  17     3990.09     2948.57    588.84 o 
  -7  12  17      516.11      431.01    460.24 o 
  -6  12  17     5228.19     4840.66    638.69 o 
  -5  12  17      597.26       93.63    446.17 o 
  -4  12  17     2192.31     1489.32    866.43 o 
  -3  12  17     4391.41     3276.45    648.74 o 
  -2  12  17    11998.05     9013.39    829.41 o 
  -1  12  17      409.99     1175.88    535.62 o 
   0  12  17        1.18      195.93    818.54 o 
  -7  13  17     6041.12     4747.60    687.96 o 
  -6  13  17     2994.09     2613.39    599.76 o 
  -5  13  17     3853.02     3527.70    587.83 o 
  -4  13  17     1459.50      991.06    414.76 o 
  -3  13  17     3497.74     3188.42    645.91 o 
  -2  13  17      598.55      347.02    514.50 o 
 -14   0  18     2182.48     3979.49   1075.42 o 
 -12   0  18     3118.80     5155.05   1005.76 o 
 -10   0  18    13033.21    16261.91   1232.16 o 
  -8   0  18     1227.28     1950.56    779.35 o 
  -6   0  18    10338.27     9086.64    997.05 o 
  -4   0  18    17225.38    17313.28   4604.28 o 
  -2   0  18       33.20     -564.02    376.01 o 
   0   0  18    12542.39    13558.13   1188.62 o 
   2   0  18    21020.50    21956.85   1454.21 o 
   4   0  18     1592.20      666.15    892.55 o 
 -14   1  18     4051.88     7184.27    792.65 o 
 -13   1  18     3067.20     6027.91    743.38 o 
 -12   1  18     7541.57    10974.23   1192.98 o 
 -11   1  18     2318.38     2582.61    551.85 o 
 -10   1  18        4.06      396.61    711.87 o 
  -9   1  18     1046.52     1900.01    801.12 o 
  -8   1  18    16730.94    15933.69    825.02 o 
  -7   1  18       35.08       44.00    333.83 o 
  -6   1  18     9070.22     8878.76    719.65 o 
  -5   1  18      397.20      367.61    294.98 o 
  -4   1  18     4596.19     4191.24    721.61 o 
  -3   1  18     1121.12      522.93    302.15 o 
  -2   1  18    22123.17    20975.96   4798.10 o 
  -1   1  18     8451.06    11648.30    792.76 o 
   0   1  18     3081.07     3978.32    675.64 o 
   1   1  18     3213.22     3490.39    651.14 o 
   2   1  18     9204.73     9790.50    857.72 o 
   3   1  18     6804.69     6592.28    808.85 o 
   4   1  18     7401.99     7826.37    871.01 o 
 -14   2  18      393.16      490.25    938.27 o 
 -13   2  18      704.14     1187.19    550.44 o 
 -12   2  18       10.32     -252.39    476.45 o 
 -11   2  18      238.95      245.22    462.85 o 
 -10   2  18     4226.60     5545.79    676.96 o 
  -9   2  18    13939.97    13375.26   1203.86 o 
  -8   2  18     1410.94     1658.31    493.44 o 
  -7   2  18     2962.31     2902.69    412.29 o 
  -6   2  18     6851.15     6252.45    494.03 o 
  -5   2  18    23641.08    24871.96   3398.58 o 
  -4   2  18    11620.09    11080.95   2021.05 o 
  -3   2  18     3423.14     3601.19   1070.85 o 
  -2   2  18      672.22      274.05    293.09 o 
  -1   2  18    11210.61    12990.52    842.02 o 
   0   2  18     4822.66     6304.11    741.79 o 
   1   2  18       50.47     -501.21    523.27 o 
   2   2  18     3035.40     2916.62    862.08 o 
   3   2  18      522.63      134.47    796.77 o 
   4   2  18        6.22     -185.08    576.95 o 
 -14   3  18     1769.89     2736.03    663.63 o 
 -13   3  18    10160.38    14115.06    896.01 o 
 -12   3  18     2272.10     3150.57    641.86 o 
 -11   3  18     1206.19     1397.81    529.11 o 
 -10   3  18     2180.35     2129.53    524.27 o 
  -9   3  18     4434.47     4241.74    888.20 o 
  -8   3  18      283.34     -211.07    323.87 o 
  -7   3  18      327.87       11.31    334.83 o 
  -6   3  18      210.33     -226.85    327.71 o 
  -5   3  18      430.89      284.83    384.24 o 
  -4   3  18     1685.93     1132.85    308.66 o 
  -3   3  18       25.74     -381.16    279.25 o 
  -2   3  18      848.91      780.48    308.77 o 
  -1   3  18    22374.10    24167.95   1406.32 o 
   0   3  18     8651.04     9661.40    799.32 o 
   1   3  18     1258.67     1069.05    805.48 o 
   2   3  18     4247.36     4121.16    687.96 o 
   3   3  18    17100.09    16065.10    949.16 o 
   4   3  18     3047.45     2733.58    688.04 o 
 -13   4  18      893.92     1782.19    909.97 o 
 -12   4  18     4340.03     6152.04    720.33 o 
 -11   4  18       23.55     -260.80    427.64 o 
 -10   4  18      116.07     -307.12    637.85 o 
  -9   4  18    10040.24     9868.56    977.46 o 
  -8   4  18     6260.36     5757.34    609.24 o 
  -7   4  18      540.73      180.50    349.70 o 
  -6   4  18     4887.30     4246.78    604.85 o 
  -5   4  18    20409.87    16273.26   2731.42 o 
  -4   4  18     1126.55      797.41    365.52 o 
  -3   4  18      492.05      696.73    295.06 o 
  -2   4  18     7379.11     7590.03   1120.50 o 
  -1   4  18     6558.70     8461.92   1878.72 o 
   0   4  18     1303.10     1639.06    574.00 o 
   1   4  18       18.03       24.17    490.18 o 
   2   4  18     6871.43     6721.33    792.41 o 
   3   4  18      445.83      509.89    580.73 o 
   4   4  18     7928.27     7920.09    944.80 o 
 -13   5  18     1734.17     2234.49    883.85 o 
 -12   5  18       35.07      338.01    495.64 o 
 -11   5  18     1595.96     1610.07    544.82 o 
 -10   5  18     5716.98     6005.22   1428.09 o 
  -9   5  18     2309.94     1322.94    512.37 o 
  -8   5  18     5303.27     5018.46    588.84 o 
  -7   5  18       75.84     -147.08    331.77 o 
  -6   5  18    11597.74     9337.90   1896.17 o 
  -5   5  18      586.35      -98.29    336.23 o 
  -4   5  18    22751.37    16808.11   2778.47 o 
  -3   5  18     2354.34     1895.06    393.20 o 
  -2   5  18     2588.96     2357.71    520.34 o 
  -1   5  18     5997.03     6620.94    735.22 o 
   0   5  18     9054.11     9985.96    806.22 o 
   1   5  18     4725.98     5779.55    868.61 o 
   2   5  18     1315.23     2305.61    618.24 o 
   3   5  18     5168.61     4991.41    746.58 o 
 -13   6  18       82.83     -871.44    740.17 o 
 -12   6  18     3928.66     3907.09    640.97 o 
 -11   6  18     2464.97     1868.35    556.83 o 
 -10   6  18      202.53     -625.42    416.95 o 
  -9   6  18      598.95     -159.42    344.95 o 
  -8   6  18     4692.79     3644.51    676.35 o 
  -7   6  18    14284.99    12209.19   1992.10 o 
  -6   6  18     1329.54      726.93    474.08 o 
  -5   6  18     1023.21      439.79    474.11 o 
  -4   6  18       49.40     -415.68    326.76 o 
  -3   6  18    14406.34    10727.77   1946.83 o 
  -2   6  18    11162.39    10444.60   2013.57 o 
  -1   6  18      199.88     -497.94    494.61 o 
   0   6  18     5244.10     7116.56    763.49 o 
   1   6  18      744.10     1165.83    575.69 o 
   2   6  18     8072.34     8525.13    909.97 o 
   3   6  18      965.99      914.15    624.41 o 
 -12   7  18       25.72     -696.18    464.12 o 
 -11   7  18    11482.69    12084.20   1404.14 o 
 -10   7  18      503.10      273.05    362.78 o 
  -9   7  18      116.19     -274.97    536.88 o 
  -8   7  18      975.09      117.11    346.77 o 
  -7   7  18     1106.47      826.51    404.94 o 
  -6   7  18     1582.64      704.28    372.51 o 
  -5   7  18       19.31     -490.11    326.74 o 
  -4   7  18     1987.81     1194.98    423.36 o 
  -3   7  18     8079.67     7110.33   1331.96 o 
  -2   7  18      641.20      332.53    437.08 o 
  -1   7  18        5.33     -862.04    707.51 o 
   0   7  18     1932.62     1663.65    757.58 o 
   1   7  18    23966.59    24418.93   1071.33 o 
   2   7  18       21.09       36.23    551.18 o 
 -12   8  18        9.12     -343.02    768.47 o 
 -11   8  18     3408.37     2350.96    642.20 o 
 -10   8  18       81.49     -581.45    707.51 o 
  -9   8  18      331.04     -504.80    340.38 o 
  -8   8  18      392.76      -45.10    335.94 o 
  -7   8  18    22343.07    18477.36   1416.49 o 
  -6   8  18       47.01     -109.63    359.29 o 
  -5   8  18      481.26       19.61    391.50 o 
  -4   8  18       79.75      -82.04    353.84 o 
  -3   8  18    21167.24    18055.28   2767.85 o 
  -2   8  18        6.96      -15.04    485.46 o 
  -1   8  18     1064.11     1776.40    879.49 o 
   0   8  18      234.68     -415.94    524.73 o 
   1   8  18      221.71      -90.93    547.36 o 
   2   8  18      295.86       -5.47    558.73 o 
 -11   9  18     8357.75     9576.24   1793.29 o 
 -10   9  18     1636.07     1296.36    610.35 o 
  -9   9  18        8.32     -190.65    478.01 o 
  -8   9  18     2035.05     1381.23    427.82 o 
  -7   9  18      555.81     -236.97    343.72 o 
  -6   9  18     4189.45     2919.59    470.46 o 
  -5   9  18        6.19     -306.63    325.59 o 
  -4   9  18     4288.95     3177.59    480.76 o 
  -3   9  18     7672.53     5836.02    904.72 o 
  -2   9  18      427.52      233.98    544.24 o 
  -1   9  18       35.27     -365.73    818.54 o 
   0   9  18     1638.51     1123.31    888.20 o 
   1   9  18    19862.22    20703.88   1190.80 o 
 -10  10  18     1085.02      427.52    390.14 o 
  -9  10  18      544.39      479.75    389.45 o 
  -8  10  18     4862.42     3648.00    478.84 o 
  -7  10  18     6080.44     4398.35    502.70 o 
  -6  10  18     1225.62     1249.32    360.02 o 
  -5  10  18     1093.06      359.31    395.39 o 
  -4  10  18      404.72      286.99    459.34 o 
  -3  10  18     2423.98     1501.18    517.00 o 
  -2  10  18     6682.54     4891.50    866.43 o 
  -1  10  18      148.46     -161.10    822.89 o 
   0  10  18     2511.54     2407.72    988.34 o 
  -9  11  18     2069.48     1408.49    442.42 o 
  -8  11  18     1506.29      940.09    411.25 o 
  -7  11  18        2.53       33.33    468.89 o 
  -6  11  18     4093.94     3239.31    573.69 o 
  -5  11  18       98.60     -272.61    485.35 o 
  -4  11  18     6595.81     5408.69   1922.26 o 
  -3  11  18      873.80      677.61    792.41 o 
  -2  11  18       87.08      244.04    534.31 o 
  -1  11  18     7401.42     7075.13   1166.85 o 
  -6  12  18     3861.81     2673.97    580.31 o 
  -5  12  18    12004.45    10117.64    821.16 o 
  -4  12  18     1748.88     1041.64    549.79 o 
  -3  12  18     1046.32      459.49    550.13 o 
 -11   0  19      688.60      544.24    748.88 o 
  -9   0  19     9968.80    12212.76   1136.37 o 
  -7   0  19      490.53     -365.73    566.01 o 
  -5   0  19      391.48      331.10    471.01 o 
  -3   0  19       77.77     -305.43    425.55 o 
  -1   0  19    25649.30    30599.39   1615.31 o 
   1   0  19       20.93        0.00    792.41 o 
   3   0  19    27578.31    25884.09   1724.16 o 
 -13   1  19      735.07     1093.69    584.34 o 
 -12   1  19      581.23      964.65    568.99 o 
 -11   1  19     1145.77     1979.75    577.64 o 
 -10   1  19     2639.38     4287.27    675.73 o 
  -9   1  19    14942.45    16766.01   1125.49 o 
  -8   1  19       33.74      -94.53    449.84 o 
  -7   1  19        9.14     -393.13    407.85 o 
  -6   1  19      490.82      -40.07    363.17 o 
  -5   1  19    26309.67    28720.80   4015.70 o 
  -4   1  19     3254.57     3638.45    670.54 o 
  -3   1  19       36.38     -227.06    304.23 o 
  -2   1  19     1025.35     1007.93    572.64 o 
  -1   1  19     6501.70     7938.05    877.32 o 
   0   1  19     6192.00     7394.68    776.28 o 
   1   1  19      207.54      135.73    565.58 o 
   2   1  19     1465.55      582.77    612.29 o 
   3   1  19     2381.18     2122.79    680.37 o 
 -13   2  19     5636.72     9981.50    992.70 o 
 -12   2  19     3502.62     5942.07    914.32 o 
 -11   2  19     2324.02     3727.61    644.54 o 
 -10   2  19     2319.84     3142.27    613.92 o 
  -9   2  19     2897.25     3169.32    572.02 o 
  -8   2  19    10524.52    10264.00    740.42 o 
  -7   2  19      646.74      216.35    374.77 o 
  -6   2  19     8825.44     8577.45    877.48 o 
  -5   2  19     1194.18     1181.89    379.38 o 
  -4   2  19     5661.94     5092.17   1129.93 o 
  -3   2  19      490.62      503.03    313.75 o 
  -2   2  19     6753.43     7730.51    777.74 o 
  -1   2  19    12402.66    12944.36    815.00 o 
   0   2  19       93.34        3.72    537.42 o 
   1   2  19     2086.91     1540.67    615.62 o 
   2   2  19      173.30      165.34    591.30 o 
   3   2  19    10362.85    10540.18    963.62 o 
 -13   3  19       67.86      -75.05    523.04 o 
 -12   3  19     2822.29     3212.16    613.87 o 
 -11   3  19      665.47     1028.24    525.68 o 
 -10   3  19     9105.68    10462.18    774.29 o 
  -9   3  19     1946.41     2198.66    563.17 o 
  -8   3  19      230.82      586.72    471.31 o 
  -7   3  19    10150.56     9335.05    952.40 o 
  -6   3  19     3881.45     3355.97    763.30 o 
  -5   3  19     2204.84     1963.43    506.91 o 
  -4   3  19    16080.61    11539.57   1728.57 o 
  -3   3  19     8338.94     7262.76   1420.26 o 
  -2   3  19     1006.95      896.85    548.45 o 
  -1   3  19      217.23      180.77    543.65 o 
   0   3  19    17807.94    18819.71    971.29 o 
   1   3  19      766.00      551.18    625.83 o 
   2   3  19     4647.64     5537.12    759.51 o 
 -12   4  19     3264.04     4697.11    698.78 o 
 -11   4  19     7452.22     8410.44    832.95 o 
 -10   4  19       80.38     -394.27    460.07 o 
  -9   4  19        0.09      199.22   1031.88 o 
  -8   4  19     7924.47     7722.80    764.29 o 
  -7   4  19      639.07      239.37    561.37 o 
  -6   4  19     3425.31     3731.72    673.30 o 
  -5   4  19       32.29       26.02    340.23 o 
  -4   4  19     1794.31      689.92    360.77 o 
  -3   4  19    10191.09     8501.42   1498.82 o 
  -2   4  19     7283.18     8017.40    754.26 o 
  -1   4  19      323.16      196.19    549.00 o 
   0   4  19     1978.87     2353.75    637.27 o 
   1   4  19    14091.72    14874.00    960.31 o 
   2   4  19     1784.96     1423.26    650.91 o 
 -12   5  19       24.54     -505.93    487.09 o 
 -11   5  19     3193.71     3114.37    647.17 o 
 -10   5  19     2147.03     1689.99    557.79 o 
  -9   5  19      943.58      266.39    589.96 o 
  -8   5  19     3692.60     3324.07    478.77 o 
  -7   5  19    25350.14    20053.13   3503.30 o 
  -6   5  19     7935.02     6226.49   1045.82 o 
  -5   5  19     1944.43     1380.82    398.98 o 
  -4   5  19     8360.20     6246.04   1540.96 o 
  -3   5  19    15682.38    11063.47   2133.57 o 
  -2   5  19     2210.73     3614.19    657.78 o 
  -1   5  19       57.26       32.56    560.44 o 
   0   5  19     1418.08     1752.26    607.80 o 
   1   5  19      182.56       21.99    549.17 o 
   2   5  19      337.27      134.50    620.08 o 
 -12   6  19     1066.77      345.64    525.13 o 
 -11   6  19     3290.98     3490.54    633.76 o 
 -10   6  19     7719.44     7466.53    798.95 o 
  -9   6  19      223.67     -132.79    352.55 o 
  -8   6  19       88.08     -498.30    332.20 o 
  -7   6  19       17.59     -316.78    366.45 o 
  -6   6  19     1505.13      939.77    400.90 o 
  -5   6  19     1077.84      270.29    368.90 o 
  -4   6  19     4709.39     3090.81    475.03 o 
  -3   6  19     7617.77     6585.20   1195.02 o 
  -2   6  19      415.65     -261.24    775.00 o 
  -1   6  19     3303.59     3304.61    803.30 o 
   0   6  19    10302.74    11035.34    860.12 o 
   1   6  19     9368.24    10505.41    813.58 o 
 -11   7  19     1164.89     -307.26   1173.38 o 
 -10   7  19        0.04     -209.16    692.27 o 
  -9   7  19      150.33       71.36    375.73 o 
  -8   7  19     7072.56     5053.35    633.84 o 
  -7   7  19     3216.05     2014.22    652.30 o 
  -6   7  19     4688.32     3455.18    668.51 o 
  -5   7  19      418.34       33.89    374.80 o 
  -4   7  19     1618.58      773.58    379.40 o 
  -3   7  19     3013.19     2332.58    466.67 o 
  -2   7  19    11370.20    10880.46   1223.45 o 
  -1   7  19      249.88      304.77    766.29 o 
   0   7  19     3415.32     3830.71    708.27 o 
   1   7  19      282.64      253.33    580.68 o 
 -10   8  19    10283.41     9148.22   1085.90 o 
  -9   8  19      145.93     -406.43    460.11 o 
  -8   8  19     1658.38      664.27    399.84 o 
  -7   8  19      567.10     -211.08    314.73 o 
  -6   8  19     8201.19     7800.18    865.65 o 
  -5   8  19        6.35     -251.00    353.71 o 
  -4   8  19    10616.68     8003.57   1498.05 o 
  -3   8  19      367.66      597.09    390.21 o 
  -2   8  19       87.17      226.40    779.35 o 
  -1   8  19       12.66      500.70    788.06 o 
   0   8  19     9755.04     8337.77   1258.28 o 
  -9   9  19      584.32      669.16    397.65 o 
  -8   9  19     2142.03     1332.84    431.15 o 
  -7   9  19     5758.87     4782.28    698.47 o 
  -6   9  19     5038.69     3723.35    513.26 o 
  -5   9  19     1038.22      734.71    405.34 o 
  -4   9  19      189.04     -546.55    364.37 o 
  -3   9  19     4368.44     3984.85    746.86 o 
  -2   9  19     7252.52     7014.18   1127.67 o 
  -1   9  19        7.29    -1171.21    814.18 o 
  -8  10  19       31.13     -385.22    386.49 o 
  -7  10  19      546.03      -29.18    500.49 o 
  -6  10  19      337.95     -149.62    406.20 o 
  -5  10  19      141.25     -125.75    393.47 o 
  -4  10  19     1725.29     1161.84   1125.49 o 
  -3  10  19     4463.00     3689.78   1064.54 o 
 -12   0  20     3251.19     5677.52   1049.30 o 
 -10   0  20     3935.50     5708.00    983.99 o 
  -8   0  20     1206.60      -26.12    731.46 o 
  -6   0  20     2281.27     1162.50    679.21 o 
  -4   0  20    16985.23    15141.34   3661.65 o 
  -2   0  20      574.67      396.21    835.95 o 
   0   0  20    10950.07    12569.79   1306.18 o 
 -12   1  20     8014.23    11357.29    874.33 o 
 -11   1  20      820.87      723.78    555.70 o 
 -10   1  20       52.49      194.27    523.39 o 
  -9   1  20      318.01     1122.11    572.78 o 
  -8   1  20    13266.64    14276.25   1754.63 o 
  -7   1  20      517.08      432.52    820.72 o 
  -6   1  20     5812.48     5330.61    665.89 o 
  -5   1  20      577.47      189.50    397.33 o 
  -4   1  20     1002.46      842.57    417.28 o 
  -3   1  20     1447.05      896.16    575.49 o 
  -2   1  20     9595.26    11267.77    837.41 o 
  -1   1  20     2345.93     2826.24    783.71 o 
   0   1  20     6427.88     8644.55    871.01 o 
   1   1  20     1504.13      761.73    936.09 o 
 -12   2  20        3.36      924.90    611.11 o 
 -11   2  20     1046.05     2116.12    606.73 o 
 -10   2  20     2325.64     2891.80    609.58 o 
  -9   2  20     8775.09    10479.18   1774.22 o 
  -8   2  20     2034.79     2335.93    592.16 o 
  -7   2  20     1198.45      692.40    482.68 o 
  -6   2  20     2964.79     2822.50    656.03 o 
  -5   2  20    11124.26    10036.09   1912.96 o 
  -4   2  20     7959.38     6640.44    947.38 o 
  -3   2  20       55.37      363.94    538.83 o 
  -2   2  20      373.04     -639.29    506.61 o 
  -1   2  20     2206.53     2679.86   1203.86 o 
   0   2  20     1814.22     1754.36   1092.84 o
[truncated: 5,652 more chars]
